# Supplementary material for: Genome-wide association studies of fertility and calving traits in Brown Swiss cattle using imputed whole-genome sequences
Source: BMC Genomics. 2017 Nov 25;18:910. doi: 10.1186/s12864-017-4308-z (PMC5702100; doi:10.1186/s12864-017-4308-z)
Supplement: Supplementary file 5 — GWAS results per trait. SNPs with p-values < 10−6 for each trait. (XLSX 415 kb) [file 12864_2017_4308_MOESM5_ESM.xlsx]

## Sheet: NRH
NRH
Chr	Position	Effect size	beta	p-value
Chr17	70838478	-7.5267	0.889242	4.32732e-17
Chr17	70687637	-7.31583	0.867304	5.51119e-17
Chr17	70684891	-7.3133	0.867519	5.74565e-17
Chr17	70703134	-7.31728	0.870143	6.83119e-17
Chr17	70704421	-7.31269	0.869921	7.01036e-17
Chr17	70705095	-7.30717	0.869601	7.20156e-17
Chr17	70711398	-7.31557	0.870809	7.32268e-17
Chr17	70675803	-7.34172	0.873943	7.33503e-17
Chr17	70674112	-7.34107	0.87399	7.40858e-17
Chr17	70716445	-7.53438	0.897016	7.41438e-17
Chr17	70716463	-7.53486	0.897088	7.42315e-17
Chr17	70716689	-7.53394	0.897167	7.53215e-17
Chr17	70718076	-7.53317	0.897251	7.63594e-17
Chr17	71084044	-8.35801	0.996223	8.03391e-17
Chr17	70719080	-7.52434	0.897901	8.71001e-17
Chr17	70712599	-7.51103	0.897109	9.26236e-17
Chr17	70675205	-7.41672	0.886724	9.91851e-17
Chr17	71055133	-7.91695	0.947464	1.06163e-16
Chr17	71059962	-7.89051	0.944331	1.06403e-16
Chr17	71070424	-7.84276	0.93865	1.06668e-16
Chr17	71062786	-7.86848	0.941832	1.07482e-16
Chr17	71064406	-7.85736	0.940549	1.07862e-16
Chr17	71061741	-7.878	0.943047	1.08074e-16
Chr17	71064569	-7.85407	0.940262	1.0871e-16
Chr17	71073532	-7.84178	0.9388	1.08785e-16
Chr17	70789349	-7.35406	0.880933	1.13305e-16
Chr17	70789039	-7.3543	0.880988	1.13541e-16
Chr17	71040026	-8.45175	1.01256	1.14362e-16
Chr17	70786327	-7.35301	0.880952	1.14596e-16
Chr17	71074804	-7.82792	0.938748	1.22381e-16
Chr17	70785510	-7.40624	0.888411	1.24583e-16
Chr17	70776049	-7.336	0.880413	1.28798e-16
Chr17	70771054	-7.34584	0.881643	1.29296e-16
Chr17	70771019	-7.34594	0.881664	1.29386e-16
Chr17	70766074	-7.35083	0.882382	1.30711e-16
Chr17	70792877	-7.32273	0.880073	1.41979e-16
Chr17	70661730	-7.2198	0.869344	1.61511e-16
Chr17	70724328	-7.42501	0.894148	1.6268e-16
Chr17	71096579	-8.59104	1.03727	1.94281e-16
Chr17	70740479	-7.24331	0.875162	2.03701e-16
Chr17	70749053	-7.37284	0.892742	2.35701e-16
Chr17	70654368	-7.12515	0.864223	2.64356e-16
Chr17	70749031	-7.98255	0.969579	2.90436e-16
Chr17	70749022	-8.42364	1.02453	3.17776e-16
Chr17	70880399	-7.83029	0.953114	3.34862e-16
Chr17	70649716	-7.28486	0.886772	3.36094e-16
Chr17	70877778	-7.7248	0.942673	3.96709e-16
Chr17	70873549	-7.57413	0.925485	4.32305e-16
Chr17	71108035	-9.68171	1.18367	4.48536e-16
Chr17	70877237	-7.69305	0.940856	4.58607e-16
Chr17	70871247	-7.49676	0.916925	4.61094e-16
Chr17	71108444	-9.694	1.18575	4.63155e-16
Chr17	70868501	-7.42991	0.909402	4.83469e-16
Chr17	70861317	-7.1673	0.881415	6.59438e-16
Chr17	71107252	-9.14964	1.15019	2.69036e-15
Chr17	71108700	-9.22476	1.16143	2.9645e-15
Chr17	70552679	-8.54616	1.07868	3.46337e-15
Chr17	71113113	-9.52807	1.20808	4.58605e-15
Chr17	71117992	-9.45077	1.20362	6.02521e-15
Chr17	71121118	-9.40757	1.20092	6.94546e-15
Chr17	70749004	-7.01135	0.900785	1.02341e-14
Chr17	71108809	-9.0176	1.16085	1.15323e-14
Chr17	70702197	-10.5765	1.36887	1.58832e-14
Chr17	70535953	-8.08263	1.04791	1.7596e-14
Chr17	71119869	-9.25273	1.20002	1.79535e-14
Chr17	70481397	-6.83885	0.894636	2.97389e-14
Chr17	70674180	-6.1106	0.799813	3.07139e-14
Chr17	71397073	-8.74171	1.15734	5.91356e-14
Chr17	70551120	-13.5219	1.79229	6.31512e-14
Chr17	71432936	-8.4278	1.12539	9.58058e-14
Chr17	70396837	-8.43692	1.13582	1.50372e-13
Chr17	71559004	-6.55972	0.899707	4.10822e-13
Chr17	71313606	-8.15467	1.13048	7.19751e-13
Chr17	71313132	-8.15613	1.13075	7.21709e-13
Chr17	70703841	-10.6702	1.47993	7.38106e-13
Chr17	71291961	-8.47414	1.18701	1.22608e-12
Chr17	71764900	-4.69637	0.667892	2.62323e-12
Chr17	71752962	-4.24393	0.604246	2.77732e-12
Chr17	70735784	-5.32976	0.768098	5.01388e-12
Chr17	71741751	-4.22837	0.615	7.7782e-12
Chr17	71740666	-4.22487	0.615016	8.09876e-12
Chr17	71739400	-4.2244	0.615624	8.53137e-12
Chr17	71753763	3.85821	0.565901	1.15452e-11
Chr17	71727996	-4.21676	0.619158	1.21388e-11
Chr17	71732361	-4.2215	0.62023	1.24859e-11
Chr17	71811202	-4.12565	0.608712	1.51773e-11
Chr17	71729932	-4.07514	0.601406	1.53489e-11
Chr17	72008418	-5.03369	0.743277	1.57425e-11
Chr17	71816361	-4.17349	0.616434	1.59473e-11
Chr17	71726588	-4.0596	0.601499	1.84167e-11
Chr17	71826496	-4.20691	0.623985	1.93279e-11
Chr17	71724875	-4.05116	0.601173	1.97571e-11
Chr17	71994718	-4.77081	0.708073	1.98934e-11
Chr17	70783493	-4.94992	0.735	2.03227e-11
Chr17	71829015	-4.21269	0.626212	2.13514e-11
Chr17	71695796	-4.68017	0.697674	2.42694e-11
Chr17	71696039	-4.66457	0.695411	2.43683e-11
Chr17	72790550	-3.96761	0.593218	2.77566e-11
Chr17	72725695	-4.00601	0.599564	2.90398e-11
Chr17	71814516	-4.05083	0.606494	2.95215e-11
Chr17	72780929	-3.91153	0.586928	3.25716e-11
Chr17	72780899	-3.90804	0.586858	3.3711e-11
Chr17	70854833	-3.97998	0.598084	3.47905e-11
Chr17	74051831	-4.52822	0.682001	3.84368e-11
Chr17	70462351	-5.30064	0.800798	4.40312e-11
Chr17	70445611	-5.33206	0.8083	5.11441e-11
Chr17	70451793	-5.25595	0.797839	5.42523e-11
Chr17	70398332	-5.3673	0.816548	5.97396e-11
Chr17	71745266	-4.01697	0.611476	6.12782e-11
Chr17	72781919	-3.88308	0.591124	6.14134e-11
Chr17	72778917	-3.8435	0.585152	6.1653e-11
Chr17	74037438	-4.06047	0.618933	6.49705e-11
Chr17	74035197	-3.98386	0.607644	6.67918e-11
Chr17	74031008	-3.93659	0.601689	7.30861e-11
Chr17	72809694	-5.25161	0.804214	7.93165e-11
Chr17	70422695	-5.31502	0.813929	7.93316e-11
Chr17	72810535	-5.27454	0.808487	8.25848e-11
Chr17	72713222	-3.81126	0.584436	8.40605e-11
Chr17	74028264	-3.93012	0.60384	9.13597e-11
Chr17	71704138	-4.32148	0.664714	9.58182e-11
Chr17	69415423	-6.50011	1.00005	9.67392e-11
Chr17	72810363	-5.1974	0.801354	1.06017e-10
Chr17	73980220	-4.27416	0.659443	1.09031e-10
Chr17	74019029	-3.9168	0.605314	1.16966e-10
Chr17	70448381	-5.08541	0.78611	1.18196e-10
Chr17	68967936	-7.78211	1.20472	1.25645e-10
Chr17	71703519	-5.09061	0.788954	1.31775e-10
Chr17	71702244	-5.12182	0.796089	1.48687e-10
Chr17	70457450	-5.18809	0.808933	1.69465e-10
Chr17	74002444	-4.11346	0.641922	1.75547e-10
Chr17	70399091	-5.05995	0.790016	1.79171e-10
Chr17	70408361	-5.0617	0.790605	1.82155e-10
Chr17	73929471	-4.76503	0.744516	1.84674e-10
Chr17	70404956	-5.05844	0.79058	1.86808e-10
Chr17	73934178	-4.25921	0.666643	1.98397e-10
Chr17	68978202	-8.14338	1.2749	2.00398e-10
Chr17	73989136	-4.09811	0.641872	2.04122e-10
Chr17	70434805	-5.01855	0.786913	2.13648e-10
Chr17	72764981	-3.78443	0.593635	2.17111e-10
Chr17	70429311	-5.02199	0.788116	2.21156e-10
Chr17	72721398	3.59748	0.564721	2.23689e-10
Chr17	73940091	-4.18253	0.656816	2.27267e-10
Chr17	72008613	-4.52671	0.711013	2.2922e-10
Chr17	73682381	-3.82057	0.600102	2.29259e-10
Chr17	70372539	-4.92774	0.774264	2.32397e-10
Chr17	72744918	3.731	0.586663	2.39531e-10
Chr17	70417134	-5.01893	0.789251	2.40441e-10
Chr17	70417945	-5.0183	0.789222	2.41302e-10
Chr17	70376271	-4.94076	0.77703	2.41337e-10
Chr17	72013339	-4.86848	0.766337	2.50143e-10
Chr17	70356880	-4.93898	0.777986	2.57463e-10
Chr17	70349948	-4.90617	0.772852	2.57924e-10
Chr17	70380731	-4.94818	0.779872	2.63374e-10
Chr17	73677625	3.78463	0.596527	2.64098e-10
Chr17	73666576	3.7842	0.59654	2.65538e-10
Chr17	73668181	3.85336	0.60754	2.6728e-10
Chr17	72763616	-3.81225	0.601278	2.71269e-10
Chr17	72746474	3.71293	0.586127	2.81069e-10
Chr17	72746251	3.71243	0.586133	2.8273e-10
Chr17	72746541	3.71235	0.586143	2.83156e-10
Chr17	70345611	-4.86146	0.767726	2.85417e-10
Chr17	72745860	3.71151	0.586141	2.85715e-10
Chr17	72745711	3.71109	0.586142	2.8704e-10
Chr17	72745594	3.71079	0.586145	2.88064e-10
Chr17	72745539	3.71056	0.586145	2.8876e-10
Chr17	70371217	-5.39667	0.85395	3.09334e-10
Chr17	72020128	-4.81872	0.764737	3.47993e-10
Chr17	72022061	-4.73698	0.752827	3.68174e-10
Chr17	72790042	-3.64049	0.579203	3.84687e-10
Chr17	72016010	-4.88566	0.777432	3.87122e-10
Chr17	67684938	-4.89366	0.779818	4.09717e-10
Chr17	73664651	3.76064	0.599563	4.17793e-10
Chr17	72762011	3.66782	0.585013	4.24905e-10
Chr17	72763728	3.66962	0.58561	4.33868e-10
Chr17	67696597	-4.88839	0.780553	4.43846e-10
Chr17	72764161	3.6956	0.590124	4.44747e-10
Chr17	72764150	3.69523	0.590079	4.45145e-10
Chr17	67696998	-4.8878	0.780554	4.46024e-10
Chr17	72765579	3.70734	0.592392	4.56568e-10
Chr17	67701403	-4.88532	0.780785	4.60407e-10
Chr17	72764047	3.68882	0.589762	4.66728e-10
Chr17	67665076	-4.87127	0.778837	4.67362e-10
Chr17	72765923	3.66324	0.585726	4.68477e-10
Chr17	67663130	-4.87032	0.778772	4.69448e-10
Chr17	67660341	-4.86553	0.778337	4.77409e-10
Chr17	67660108	-4.86513	0.778319	4.78488e-10
Chr17	67657963	-4.86344	0.778306	4.84791e-10
Chr17	73674427	3.74392	0.599325	4.90508e-10
Chr17	67651153	-4.88231	0.781642	4.92586e-10
Chr17	73674360	3.74345	0.599345	4.93551e-10
Chr17	72793804	-3.60765	0.577851	5.01969e-10
Chr17	70396148	-4.68486	0.750414	5.02573e-10
Chr17	73668342	3.73732	0.598783	5.07342e-10
Chr17	73668147	3.73686	0.598716	5.07577e-10
Chr17	73668206	3.73709	0.598758	5.07741e-10
Chr17	73667897	3.73507	0.598438	5.07887e-10
Chr17	73667369	3.73375	0.598309	5.10586e-10
Chr17	73666797	3.73311	0.598251	5.12117e-10
Chr17	73666535	3.73163	0.598288	5.21407e-10
Chr17	69168679	-5.62773	0.903058	5.39178e-10
Chr17	69167160	-5.59734	0.898279	5.41447e-10
Chr17	73665826	3.73044	0.598677	5.41634e-10
Chr17	69162053	-5.42277	0.871167	5.63921e-10
Chr17	70898168	-4.97126	0.7993	5.82642e-10
Chr17	73425796	-3.70321	0.595596	5.895e-10
Chr17	73423511	-3.69802	0.594774	5.9001e-10
Chr17	73420995	-3.72756	0.59973	5.97914e-10
Chr17	72766386	3.63411	0.5849	6.06096e-10
Chr17	67644699	-4.80406	0.773321	6.09826e-10
Chr17	72766643	3.63249	0.584862	6.15194e-10
Chr17	72766692	3.63249	0.584862	6.15194e-10
Chr17	72767042	3.63249	0.584862	6.15194e-10
Chr17	72767299	3.63249	0.584862	6.15194e-10
Chr17	72767086	3.63244	0.584865	6.1563e-10
Chr17	72767097	3.63244	0.584865	6.1563e-10
Chr17	72767119	3.63244	0.584865	6.1563e-10
Chr17	72025947	-4.70076	0.757049	6.21088e-10
Chr17	73427456	-3.72001	0.599107	6.2135e-10
Chr17	69154128	-5.10088	0.821566	6.23438e-10
Chr17	73419852	-3.88661	0.626078	6.2677e-10
Chr17	73419626	-3.89024	0.626757	6.30482e-10
Chr17	73420036	-3.88415	0.625854	6.33516e-10
Chr17	72026943	-4.69279	0.75623	6.36097e-10
Chr17	69149623	-5.07906	0.818583	6.39343e-10
Chr17	72767231	3.68363	0.593747	6.41996e-10
Chr17	73417473	-3.94521	0.636006	6.45773e-10
Chr17	67637714	-4.71299	0.760173	6.58896e-10
Chr17	72693397	-4.27419	0.689502	6.6274e-10
Chr17	73975900	-4.10393	0.663149	7.07309e-10
Chr17	73413568	-4.03371	0.651807	7.07534e-10
Chr17	72745529	3.54841	0.573719	7.23475e-10
Chr17	72036956	-4.551	0.736462	7.48153e-10
Chr17	73968897	-3.9253	0.635226	7.48954e-10
Chr17	72041404	-4.51051	0.730144	7.57517e-10
Chr17	67713168	-4.74837	0.768676	7.58613e-10
Chr17	67642940	-4.73434	0.766445	7.60096e-10
Chr17	73792456	-4.117	0.666658	7.66927e-10
Chr17	72038674	-4.52205	0.732433	7.74438e-10
Chr17	74218798	-4.01886	0.65106	7.80347e-10
Chr17	73575909	-4.64389	0.752633	7.93139e-10
Chr17	67636387	-4.6645	0.75641	8.1095e-10
Chr17	67633899	-4.66027	0.7559	8.18198e-10
Chr17	73668184	3.80161	0.616697	8.21903e-10
Chr17	72768767	-3.54156	0.57465	8.29477e-10
Chr17	67628302	-4.6508	0.754742	8.34071e-10
Chr17	72746120	3.53384	0.573513	8.35994e-10
Chr17	67624291	-4.64055	0.753157	8.37432e-10
Chr17	73411257	-4.14622	0.672931	8.37566e-10
Chr17	72745718	3.53303	0.573468	8.40795e-10
Chr17	72745618	3.53258	0.573442	8.43408e-10
Chr17	73743820	-3.81051	0.618598	8.45537e-10
Chr17	67623145	-4.63109	0.751953	8.51663e-10
Chr17	74195027	-4.2968	0.698043	8.69103e-10
Chr17	72747439	3.53092	0.573649	8.70685e-10
Chr17	67618193	-4.60939	0.748936	8.73974e-10
Chr17	67621963	-4.6161	0.750068	8.75899e-10
Chr17	72747746	3.53022	0.573656	8.77734e-10
Chr17	73792361	3.66346	0.595463	8.86542e-10
Chr17	73792684	-3.6812	0.598594	9.00672e-10
Chr17	72766170	3.55604	0.578396	9.09917e-10
Chr17	73791090	-3.66246	0.595718	9.10645e-10
Chr17	73794404	-3.69863	0.601679	9.15113e-10
Chr17	73962817	-4.60907	0.749989	9.24597e-10
Chr17	73790775	-3.66222	0.595922	9.24921e-10
Chr17	74168632	-4.31188	0.701669	9.26615e-10
Chr17	73790606	-3.66141	0.595961	9.35149e-10
Chr17	74237502	-3.95897	0.64447	9.39259e-10
Chr17	73768400	-3.82428	0.622652	9.45512e-10
Chr17	73717015	-3.61491	0.588575	9.46235e-10
Chr17	73784503	-3.74215	0.609533	9.60603e-10
Chr17	67736602	-4.60425	0.74999	9.62292e-10
Chr17	73756119	-3.67297	0.598394	9.6845e-10
Chr17	73792403	-5.1231	0.83467	9.69497e-10
Chr17	73407984	4.09169	0.666844	9.81481e-10
Chr17	73746593	-3.7542	0.61199	9.90553e-10
Chr17	67617284	-4.58913	0.74828	9.9984e-10
Chr17	73403318	4.10842	0.670186	1.0164e-09
Chr17	73752254	-3.72044	0.60692	1.01783e-09
Chr17	73752237	-3.72171	0.607191	1.02194e-09
Chr17	73751851	-3.72451	0.607666	1.02305e-09
Chr17	73753658	-3.70816	0.605016	1.02413e-09
Chr17	73435331	-3.81369	0.622272	1.02649e-09
Chr17	73750381	-3.7296	0.608558	1.02699e-09
Chr17	73396108	-4.1342	0.674645	1.03095e-09
Chr17	73749498	-3.73091	0.608883	1.0341e-09
Chr17	69466301	-6.83311	1.11516	1.03421e-09
Chr17	73408087	4.08287	0.666327	1.0343e-09
Chr17	69467394	-6.83954	1.11629	1.03696e-09
Chr17	69464238	-6.80692	1.11103	1.03932e-09
Chr17	74184010	-4.35393	0.710669	1.04013e-09
Chr17	69468627	-6.8554	1.11907	1.04371e-09
Chr17	69465021	-6.82081	1.11358	1.04937e-09
Chr17	69462147	-6.76383	1.1043	1.04993e-09
Chr17	69467905	-6.84554	1.11774	1.05366e-09
Chr17	69469003	-6.86102	1.12037	1.05745e-09
Chr17	73399003	-4.12276	0.673245	1.05842e-09
Chr17	73395557	-4.13574	0.675458	1.06395e-09
Chr17	73396748	-4.12823	0.674246	1.06476e-09
Chr17	73436771	-3.82471	0.624675	1.06487e-09
Chr17	73434982	-3.80596	0.621819	1.07837e-09
Chr17	73434777	-3.80204	0.621197	1.0796e-09
Chr17	73433868	-3.79216	0.619666	1.0851e-09
Chr17	73393194	-4.14162	0.676857	1.09043e-09
Chr17	73392682	-4.1445	0.677331	1.09064e-09
Chr17	73761997	-3.78903	0.619297	1.09459e-09
Chr17	74725105	-3.82169	0.624719	1.10017e-09
Chr17	73391381	-4.14934	0.67832	1.10273e-09
Chr17	73769686	-3.742	0.611774	1.10578e-09
Chr17	73391046	-4.1517	0.678929	1.11651e-09
Chr17	73376888	-4.22671	0.691311	1.12359e-09
Chr17	73766867	-3.74193	0.61205	1.12547e-09
Chr17	73431264	-3.75146	0.613648	1.12824e-09
Chr17	73429913	-3.71349	0.607461	1.12994e-09
Chr17	72116595	-4.18158	0.684156	1.13774e-09
Chr17	73380196	-4.21157	0.689126	1.14165e-09
Chr17	73379686	-4.21321	0.689474	1.14663e-09
Chr17	73379250	-4.21333	0.689526	1.14867e-09
Chr17	73379638	4.21296	0.689497	1.15062e-09
Chr17	73369121	-4.24421	0.694842	1.16512e-09
Chr17	72765013	3.52933	0.57789	1.17155e-09
Chr17	72765849	3.49256	0.571925	1.17592e-09
Chr17	72763693	3.49245	0.571936	1.17818e-09
Chr17	73763039	-3.75578	0.615129	1.18312e-09
Chr17	73664060	3.66588	0.600464	1.18746e-09
Chr17	72762152	3.49436	0.572668	1.21109e-09
Chr17	73369162	-4.79088	0.7853	1.22006e-09
Chr17	72764060	3.51227	0.576013	1.24397e-09
Chr17	67610619	-4.6003	0.754509	1.24765e-09
Chr17	74735949	-3.80822	0.624647	1.2513e-09
Chr17	67609897	-4.60173	0.754891	1.2568e-09
Chr17	71936490	-5.4463	0.893486	1.25925e-09
Chr17	73375705	-4.20791	0.690364	1.26205e-09
Chr17	73375695	-4.20793	0.6904	1.26432e-09
Chr17	73763621	-3.74566	0.614615	1.26901e-09
Chr17	73375167	-4.21157	0.691069	1.2693e-09
Chr17	73373527	-4.21563	0.69182	1.2751e-09
Chr17	73372444	-4.24844	0.697269	1.27956e-09
Chr17	67578321	-4.89566	0.803758	1.29544e-09
Chr17	67578455	-4.892	0.803173	1.29638e-09
Chr17	69116330	-5.38491	0.884238	1.30405e-09
Chr17	73370050	-4.22296	0.693566	1.31317e-09
Chr17	73369954	-4.2224	0.693541	1.31789e-09
Chr17	67576713	-4.94759	0.812764	1.32446e-09
Chr17	73369278	-4.2223	0.693652	1.32703e-09
Chr17	67575924	-4.966	0.815858	1.32868e-09
Chr17	69115731	-5.37829	0.883595	1.32886e-09
Chr17	69114765	-5.35596	0.88051	1.36222e-09
Chr17	73792414	-6.29	1.03425	1.37126e-09
Chr17	73365693	-4.22335	0.694453	1.37264e-09
Chr17	72764368	3.81601	0.627546	1.37863e-09
Chr17	72766177	3.48386	0.57297	1.38276e-09
Chr17	73344409	-4.21211	0.692811	1.38804e-09
Chr17	73346456	4.21405	0.69314	1.38879e-09
Chr17	73345645	-4.2136	0.693067	1.38895e-09
Chr17	73346272	-4.21335	0.693044	1.39025e-09
Chr17	73343314	-4.21077	0.692717	1.39753e-09
Chr17	73348257	-4.21399	0.69327	1.3993e-09
Chr17	67578921	-5.22372	0.859446	1.40288e-09
Chr17	73348298	-4.21369	0.693296	1.40493e-09
Chr17	69098998	-5.36716	0.883153	1.40926e-09
Chr17	73342840	-4.20878	0.692559	1.41035e-09
Chr17	69109487	-5.33462	0.877971	1.41963e-09
Chr17	73361771	-4.21984	0.694531	1.42189e-09
Chr17	73361660	-4.21936	0.69447	1.42336e-09
Chr17	73717981	-3.72299	0.612808	1.42654e-09
Chr17	73362545	-4.21853	0.694475	1.43424e-09
Chr17	73351613	-4.21205	0.693544	1.44471e-09
Chr17	73810119	-3.87239	0.637673	1.44954e-09
Chr17	73358767	-4.21557	0.694308	1.45909e-09
Chr17	73359374	-4.21655	0.694512	1.46245e-09
Chr17	73355410	4.21204	0.69407	1.48631e-09
Chr17	67584257	-4.79828	0.79085	1.49873e-09
Chr17	73717369	-3.55209	0.585547	1.50756e-09
Chr17	73721536	-3.57182	0.58884	1.51155e-09
Chr17	67607663	-4.72955	0.779955	1.53e-09
Chr17	67606755	-4.72934	0.779933	1.53093e-09
Chr17	73719842	-3.5594	0.58713	1.54423e-09
Chr17	73719959	-3.56212	0.58764	1.55013e-09
Chr17	73720626	-3.56529	0.58818	1.55189e-09
Chr17	73717857	-3.55223	0.58604	1.55328e-09
Chr17	73730199	-3.62347	0.597948	1.56835e-09
Chr17	73728109	-3.61365	0.596341	1.56967e-09
Chr17	72767458	3.47464	0.573428	1.57231e-09
Chr17	73725890	-3.60577	0.595184	1.5837e-09
Chr17	73729256	-3.61833	0.597272	1.58516e-09
Chr17	67586481	-4.76529	0.786625	1.58719e-09
Chr17	72815579	-8.35053	1.37891	1.60682e-09
Chr17	73421651	-3.85852	0.637193	1.61062e-09
Chr17	73714980	-3.48425	0.57545	1.61726e-09
Chr17	73715108	-3.4841	0.575466	1.62155e-09
Chr17	67587404	-4.7448	0.783963	1.64218e-09
Chr17	72442787	-3.81705	0.630916	1.66556e-09
Chr17	73336020	3.95212	0.653304	1.67154e-09
Chr17	73335909	3.94986	0.652934	1.67182e-09
Chr17	74278977	-3.84411	0.635516	1.67796e-09
Chr17	72767408	3.46702	0.573196	1.68028e-09
Chr17	72439990	-4.03683	0.667679	1.70625e-09
Chr17	73335370	3.93953	0.651604	1.70798e-09
Chr17	72145441	-4.17548	0.691362	1.77617e-09
Chr17	73576579	-4.57594	0.758188	1.82149e-09
Chr17	73711013	-3.47022	0.575139	1.84004e-09
Chr17	73714965	-3.46995	0.575391	1.87531e-09
Chr17	73761428	-4.92907	0.817428	1.88246e-09
Chr17	74118277	-4.50166	0.747615	1.98386e-09
Chr17	73455230	-4.08426	0.678702	2.02805e-09
Chr17	72765708	3.8816	0.645149	2.04228e-09
Chr17	74282139	-3.81422	0.634546	2.11385e-09
Chr17	73442633	3.96005	0.660868	2.3688e-09
Chr17	67561874	-5.62573	0.940128	2.48921e-09
Chr17	67596298	-4.7453	0.793035	2.49356e-09
Chr17	72175511	-4.13295	0.69095	2.52654e-09
Chr17	73456168	4.06946	0.680518	2.55117e-09
Chr17	73743975	-3.87635	0.648258	2.556e-09
Chr17	72764333	3.72596	0.623335	2.5898e-09
Chr17	74732574	-3.70754	0.620614	2.64492e-09
Chr17	73546120	-3.79957	0.636062	2.65121e-09
Chr17	73710395	-3.57475	0.598642	2.68597e-09
Chr17	68827626	-4.38408	0.734199	2.68909e-09
Chr17	73583291	5.81197	0.973784	2.73494e-09
Chr17	74731708	-3.68249	0.61753	2.82204e-09
Chr17	74731802	-3.68096	0.617552	2.8681e-09
Chr17	73783824	-3.62752	0.609044	2.94664e-09
Chr17	73786750	-3.62425	0.608523	2.95159e-09
Chr17	72789017	-3.34996	0.562757	3.00642e-09
Chr17	73739649	-3.60791	0.60612	3.01149e-09
Chr17	70854222	-4.6414	0.780045	3.05355e-09
Chr17	73710332	-3.41076	0.573307	3.07026e-09
Chr17	72766164	3.58416	0.602671	3.11016e-09
Chr17	73710276	-3.40694	0.573176	3.1698e-09
Chr17	68856641	-4.22762	0.711393	3.19355e-09
Chr17	74738008	-3.6676	0.617407	3.23987e-09
Chr17	74738463	-3.6643	0.617324	3.32993e-09
Chr17	73936581	-3.13238	0.527849	3.36102e-09
Chr17	73448992	-3.94107	0.664267	3.38658e-09
Chr17	73417971	-3.80473	0.641599	3.44599e-09
Chr17	73935381	3.1304	0.528063	3.48746e-09
Chr17	74739013	-3.65822	0.617137	3.49489e-09
Chr17	74488432	-3.9206	0.661435	3.50152e-09
Chr17	67608279	-4.48294	0.756649	3.55837e-09
Chr17	71888022	-4.99558	0.843186	3.56016e-09
Chr17	73936690	-3.12619	0.527717	3.57419e-09
Chr17	67538831	-6.30295	1.06418	3.5993e-09
Chr17	72789731	3.11189	0.525481	3.61724e-09
Chr17	73765267	-3.64595	0.615946	3.67684e-09
Chr17	73765294	-3.64389	0.615598	3.67701e-09
Chr17	68858749	-4.16531	0.703795	3.69707e-09
Chr17	73765303	-3.64246	0.615492	3.70573e-09
Chr17	67578939	-4.66885	0.789001	3.71777e-09
Chr17	73706288	-3.38427	0.572411	3.83316e-09
Chr17	68845941	-4.25442	0.719983	3.90862e-09
Chr17	73540227	-3.90346	0.6608	3.9531e-09
Chr17	73570508	-4.27509	0.723796	3.96928e-09
Chr17	74739582	-3.66243	0.620686	4.11101e-09
Chr17	67889165	-4.65207	0.788753	4.17587e-09
Chr17	73380574	-4.40671	0.747473	4.23949e-09
Chr17	72763858	3.45054	0.585453	4.28217e-09
Chr17	73937874	-3.10461	0.526802	4.29445e-09
Chr17	73507559	-3.93057	0.666994	4.30356e-09
Chr17	73705474	-3.37161	0.572453	4.38683e-09
Chr17	73571300	-4.30071	0.730345	4.41703e-09
Chr17	67893306	-4.64564	0.788973	4.42754e-09
Chr17	73704997	-3.37089	0.572499	4.43233e-09
Chr17	73511202	-3.93238	0.66786	4.43243e-09
Chr17	68835475	-4.18486	0.710807	4.4467e-09
Chr17	73571241	-4.29564	0.729692	4.46143e-09
Chr17	73571125	-4.2823	0.727445	4.46573e-09
Chr17	73571084	-4.27759	0.726717	4.48115e-09
Chr17	68860150	-4.16016	0.706836	4.49677e-09
Chr17	73571075	-4.27323	0.726059	4.49913e-09
Chr17	72763865	3.44628	0.585565	4.50242e-09
Chr17	74335340	-4.78516	0.813067	4.50451e-09
Chr17	73570746	-4.26345	0.72443	4.50627e-09
Chr17	72763876	3.4463	0.585612	4.5141e-09
Chr17	73571192	-4.2853	0.728243	4.52821e-09
Chr17	73926292	-3.10909	0.528438	4.55234e-09
Chr17	68835184	-4.18584	0.711485	4.56033e-09
Chr17	73570739	-4.25796	0.723747	4.56123e-09
Chr17	73697417	-3.37911	0.574384	4.56699e-09
Chr17	73688793	3.40974	0.579612	4.57272e-09
Chr17	73571006	-4.26619	0.725267	4.58805e-09
Chr17	73570479	-4.24816	0.722252	4.59942e-09
Chr17	73695761	-3.38275	0.575138	4.60425e-09
Chr17	73695799	-3.38162	0.575102	4.64867e-09
Chr17	74740701	-3.61404	0.614734	4.67659e-09
Chr17	73703895	-3.36567	0.572764	4.75614e-09
Chr17	73995626	-3.65857	0.622685	4.77684e-09
Chr17	67878751	-4.58525	0.781128	4.93362e-09
Chr17	67577593	-4.57488	0.779548	4.97543e-09
Chr17	67579077	-4.52969	0.772203	5.05558e-09
Chr17	73697798	-3.36691	0.574004	5.06396e-09
Chr17	73701507	-3.35851	0.572674	5.09574e-09
Chr17	67579087	-4.52629	0.771892	5.11722e-09
Chr17	73697953	-3.36391	0.573692	5.12565e-09
Chr17	67579138	-4.52357	0.771522	5.139e-09
Chr17	68820419	-4.14418	0.706919	5.16561e-09
Chr17	73571456	-4.23597	0.72263	5.17868e-09
Chr17	67579870	-4.51066	0.76973	5.23566e-09
Chr17	68749627	-5.08506	0.868063	5.30161e-09
Chr17	72460870	-3.82174	0.652571	5.34894e-09
Chr17	68746755	-5.113	0.873298	5.40059e-09
Chr17	74144631	-3.99717	0.682761	5.41353e-09
Chr17	67582306	-4.4931	0.767712	5.47302e-09
Chr17	67583944	-4.47197	0.765238	5.76214e-09
Chr17	68806674	-4.14432	0.709736	5.92336e-09
Chr17	71041237	-4.40744	0.756065	6.2765e-09
Chr17	72729426	3.29106	0.564625	6.30259e-09
Chr17	72729438	3.28777	0.564596	6.51175e-09
Chr17	72433798	-3.55837	0.611398	6.63453e-09
Chr17	73568765	-4.02613	0.691885	6.67284e-09
Chr17	73189055	3.38743	0.582232	6.71514e-09
Chr17	72368567	-3.659	0.628967	6.7364e-09
Chr17	73568748	-4.02111	0.691234	6.74362e-09
Chr17	73568840	-4.03056	0.693008	6.79376e-09
Chr17	73569054	-4.03259	0.693598	6.87535e-09
Chr17	69460686	-6.13551	1.05592	7.01639e-09
Chr17	67578993	-4.61474	0.794405	7.07943e-09
Chr17	73358333	-4.02611	0.693198	7.12232e-09
Chr17	74743536	-3.75179	0.646296	7.24776e-09
Chr17	73333320	3.80595	0.655684	7.26961e-09
Chr17	74762180	-3.80682	0.6568	7.6446e-09
Chr17	72431696	3.52205	0.607775	7.69047e-09
Chr17	72735098	3.28304	0.566634	7.73814e-09
Chr17	67557569	-5.44421	0.940775	8.06284e-09
Chr17	73971583	-3.34664	0.578713	8.25622e-09
Chr17	74743682	-3.54565	0.613715	8.52911e-09
Chr17	69106713	-4.66972	0.808808	8.72004e-09
Chr17	69097314	-4.7061	0.815207	8.75564e-09
Chr17	74743917	-3.54381	0.614114	8.87316e-09
Chr17	69097524	-4.67796	0.811134	9.05296e-09
Chr17	73950885	3.11025	0.539653	9.25398e-09
Chr17	73948782	3.11038	0.539683	9.25823e-09
Chr17	74744547	-3.53989	0.614507	9.41145e-09
Chr17	73936588	-3.0428	0.528292	9.4584e-09
Chr17	69096419	-4.6834	0.813298	9.52329e-09
Chr17	73936641	3.04024	0.528153	9.64428e-09
Chr17	73935250	3.04212	0.528488	9.64937e-09
Chr17	73948322	3.10642	0.539666	9.65432e-09
Chr17	72729721	3.25937	0.566365	9.72705e-09
Chr17	73936659	3.03914	0.52815	9.7605e-09
Chr17	73936765	-3.03581	0.528132	1.01153e-08
Chr17	73934375	-3.03769	0.52852	1.01543e-08
Chr17	72764395	3.69676	0.643191	1.01545e-08
Chr17	68474972	-4.54459	0.790915	1.02466e-08
Chr17	73936985	-3.03477	0.528167	1.02545e-08
Chr17	68454804	-4.56957	0.79531	1.02667e-08
Chr17	72765720	3.76478	0.655359	1.03296e-08
Chr17	73946903	3.09992	0.539624	1.03307e-08
Chr17	72433706	-3.52344	0.613395	1.03565e-08
Chr17	74701405	-3.80217	0.662161	1.04842e-08
Chr17	68475307	-4.54311	0.791263	1.05129e-08
Chr17	73569850	-4.08401	0.711501	1.06113e-08
Chr17	70749284	6.59171	1.14919	1.0863e-08
Chr17	70396821	-4.88218	0.851209	1.08872e-08
Chr17	73930314	3.09004	0.5388	1.0921e-08
Chr17	73663346	3.39287	0.591798	1.10421e-08
Chr17	69089964	-4.59095	0.800798	1.1054e-08
Chr17	68448149	-5.34796	0.932872	1.10656e-08
Chr17	68446568	-5.38137	0.938848	1.1124e-08
Chr17	73663240	3.39344	0.592164	1.12096e-08
Chr17	68447620	-5.48611	0.95764	1.13273e-08
Chr17	73663171	3.39376	0.592518	1.13992e-08
Chr17	68131755	-4.44874	0.777346	1.17153e-08
Chr17	68459045	-4.62444	0.808629	1.19991e-08
Chr17	73482678	3.38321	0.59175	1.21083e-08
Chr17	72738195	3.22671	0.564428	1.21451e-08
Chr17	72738161	3.22669	0.564428	1.21478e-08
Chr17	73928534	-3.02084	0.528448	1.21692e-08
Chr17	72737940	3.22638	0.564405	1.21711e-08
Chr17	72737920	3.22634	0.564402	1.21723e-08
Chr17	72736923	3.22498	0.56418	1.21846e-08
Chr17	72737373	3.22594	0.564359	1.21925e-08
Chr17	72736442	3.22463	0.564142	1.22016e-08
Chr17	72736761	3.2248	0.564173	1.22017e-08
Chr17	72735820	3.22457	0.564136	1.22042e-08
Chr17	72735716	3.22456	0.564135	1.22053e-08
Chr17	72735984	3.22456	0.564135	1.22053e-08
Chr17	72739817	3.22457	0.564143	1.22093e-08
Chr17	72739855	3.22451	0.564143	1.22163e-08
Chr17	70460603	-4.12156	0.721187	1.22742e-08
Chr17	72735661	3.22393	0.56416	1.23029e-08
Chr17	73927074	3.01652	0.527875	1.23111e-08
Chr17	72730677	3.23249	0.565701	1.2333e-08
Chr17	73926395	-3.01575	0.527802	1.23586e-08
Chr17	72740271	3.22472	0.564384	1.23653e-08
Chr17	73926241	-3.02192	0.529012	1.24585e-08
Chr17	73583350	5.57787	0.976915	1.26565e-08
Chr17	73485830	-3.42158	0.599437	1.27816e-08
Chr17	74751433	-3.54564	0.621179	1.27857e-08
Chr17	72731437	3.29136	0.576824	1.29285e-08
Chr17	73955714	3.08293	0.540336	1.29606e-08
Chr17	72740822	3.22314	0.56494	1.29837e-08
Chr17	72740877	3.22256	0.565007	1.31121e-08
Chr17	73960490	3.06971	0.538362	1.32362e-08
Chr17	72735364	3.21707	0.564283	1.32969e-08
Chr17	73959561	3.07173	0.538821	1.33223e-08
Chr17	72740680	3.17853	0.557658	1.34031e-08
Chr17	72734090	3.21536	0.564377	1.36071e-08
Chr17	72733904	3.21519	0.564381	1.36332e-08
Chr17	72273869	-3.40036	0.596936	1.36725e-08
Chr17	72045886	3.77557	0.662854	1.37054e-08
Chr17	72734296	3.21417	0.564353	1.37538e-08
Chr17	72414767	3.3769	0.592993	1.38058e-08
Chr17	68141816	-4.25746	0.747661	1.38294e-08
Chr17	72733783	3.21457	0.564582	1.38825e-08
Chr17	72729215	3.2604	0.572644	1.38919e-08
Chr17	72733619	3.21239	0.564332	1.39898e-08
Chr17	72733577	3.2123	0.564327	1.39996e-08
Chr17	74757825	-3.60068	0.632618	1.40443e-08
Chr17	68461475	-4.29463	0.754547	1.40477e-08
Chr17	72733547	3.2115	0.56431	1.41002e-08
Chr17	72733488	3.21093	0.564294	1.41695e-08
Chr17	72732833	3.20997	0.564245	1.42683e-08
Chr17	72734826	3.20924	0.56424	1.43717e-08
Chr17	74753848	-3.56527	0.626865	1.4394e-08
Chr17	72741225	3.21497	0.565279	1.43992e-08
Chr17	68144616	-4.24876	0.747072	1.44141e-08
Chr17	69095124	-4.58138	0.805643	1.4464e-08
Chr17	67810356	-5.08314	0.893905	1.44779e-08
Chr17	72732911	3.20825	0.564226	1.4507e-08
Chr17	72732947	3.20825	0.564226	1.4507e-08
Chr17	72730821	3.20825	0.564228	1.45089e-08
Chr17	72731621	3.20822	0.564226	1.45113e-08
Chr17	72741233	3.21363	0.56528	1.45973e-08
Chr17	67768759	-4.00838	0.705133	1.46355e-08
Chr17	68796733	-4.07125	0.716326	1.47248e-08
Chr17	72403192	-3.34744	0.588978	1.47286e-08
Chr17	72731220	3.20619	0.564213	1.48036e-08
Chr17	72420071	-3.39827	0.598022	1.48098e-08
Chr17	72424125	-3.42117	0.602228	1.49525e-08
Chr17	72426319	-3.43163	0.604184	1.50466e-08
Chr17	72732394	3.20361	0.56419	1.51808e-08
Chr17	72411236	-3.34646	0.589411	1.52336e-08
Chr17	72741499	3.20916	0.56524	1.52443e-08
Chr17	73585948	5.55201	0.978386	1.54971e-08
Chr17	72273233	-3.37709	0.595155	1.55296e-08
Chr17	68148131	-4.23212	0.746103	1.57102e-08
Chr17	68148160	-4.23295	0.746294	1.57412e-08
Chr17	72406928	-3.3434	0.589473	1.57509e-08
Chr17	73963889	3.20726	0.565563	1.58361e-08
Chr17	68149948	-4.23049	0.746098	1.59051e-08
Chr17	68151004	-4.22979	0.746122	1.6008e-08
Chr17	72405959	-3.34173	0.589479	1.60149e-08
Chr17	69094317	-4.54328	0.801697	1.61897e-08
Chr17	74741147	-3.41909	0.603488	1.63328e-08
Chr17	72236421	-3.86458	0.682232	1.64209e-08
Chr17	72782869	2.96696	0.523859	1.65114e-08
Chr17	72493202	-3.50608	0.61928	1.67136e-08
Chr17	68153403	-4.37156	0.772482	1.69494e-08
Chr17	72741949	3.19726	0.564987	1.69612e-08
Chr17	68155117	-4.22714	0.747164	1.71002e-08
Chr17	72742033	3.19331	0.564494	1.71622e-08
Chr17	68155260	-4.22674	0.747215	1.71906e-08
Chr17	69089482	-4.49904	0.795363	1.71971e-08
Chr17	69089933	-4.49861	0.795345	1.72378e-08
Chr17	72742039	3.19163	0.564482	1.74464e-08
Chr17	69089597	-4.49675	0.795326	1.74583e-08
Chr17	69091080	-4.49725	0.795536	1.75451e-08
Chr17	68155918	-4.22587	0.747543	1.75539e-08
Chr17	69091109	-4.4975	0.795666	1.76059e-08
Chr17	69091546	-4.49849	0.795993	1.77154e-08
Chr17	72742097	3.18874	0.564329	1.78106e-08
Chr17	69461435	-6.0877	1.07829	1.83048e-08
Chr17	68156720	-4.22306	0.748032	1.83215e-08
Chr17	73541922	3.56769	0.632092	1.84587e-08
Chr17	73452352	-3.82605	0.678007	1.85843e-08
Chr17	69087468	-4.44956	0.788642	1.86948e-08
Chr17	72385115	-3.34865	0.593633	1.88133e-08
Chr17	67586944	-4.19234	0.743334	1.89247e-08
Chr17	67586953	-4.19074	0.743198	1.9047e-08
Chr17	68462701	-4.19611	0.744279	1.91541e-08
Chr17	67586995	-4.18772	0.742865	1.92168e-08
Chr17	67587012	-4.18591	0.742695	1.93423e-08
Chr17	73569646	-3.97211	0.704787	1.93655e-08
Chr17	70897504	4.34445	0.771276	1.97122e-08
Chr17	73938296	2.99374	0.531677	1.99458e-08
Chr17	67865409	-4.67417	0.830708	2.04099e-08
Chr17	73539294	-3.6645	0.651325	2.04696e-08
Chr17	74322825	-3.63629	0.646423	2.05828e-08
Chr17	72742834	3.18012	0.565878	2.1235e-08
Chr17	72733735	3.22546	0.574061	2.13722e-08
Chr17	74727661	-3.28629	0.584996	2.14995e-08
Chr17	73453485	3.83453	0.682592	2.15036e-08
Chr17	74728999	-3.29381	0.586387	2.15631e-08
Chr17	69089190	-4.44788	0.792171	2.18517e-08
Chr17	68159452	-4.20174	0.748447	2.19578e-08
Chr17	69088880	-4.44183	0.791257	2.19957e-08
Chr17	69089176	-4.44603	0.792067	2.20509e-08
Chr17	73569494	-3.97116	0.707486	2.20693e-08
Chr17	74737525	-3.43178	0.611437	2.2122e-08
Chr17	69089158	-4.44344	0.791687	2.21237e-08
Chr17	69088841	-4.43969	0.791064	2.21647e-08
Chr17	72709490	3.14056	0.559638	2.22313e-08
Chr17	74759942	-3.56173	0.634803	2.23586e-08
Chr17	73662481	3.33576	0.594642	2.24961e-08
Chr17	72490231	-3.5022	0.62438	2.25744e-08
Chr17	72782216	2.93997	0.524149	2.2583e-08
Chr17	72710543	3.14115	0.560207	2.28292e-08
Chr17	72744280	3.1739	0.566221	2.30541e-08
Chr17	68138437	-4.15918	0.742151	2.32096e-08
Chr17	68138452	-4.15913	0.742153	2.32196e-08
Chr17	69088279	-4.41516	0.787874	2.32529e-08
Chr17	69088108	-4.41145	0.787341	2.3376e-08
Chr17	68139083	-4.15781	0.742136	2.3439e-08
Chr17	69087532	-4.4096	0.787102	2.34625e-08
Chr17	69088220	-4.4129	0.787711	2.34806e-08
Chr17	74725961	-3.26761	0.583332	2.35552e-08
Chr17	69089012	-4.44699	0.793884	2.35647e-08
Chr17	69087455	-4.40672	0.786721	2.35897e-08
Chr17	69087429	-4.40348	0.786432	2.38691e-08
Chr17	73575377	-4.1835	0.747206	2.3931e-08
Chr17	73575419	-4.18708	0.747892	2.39772e-08
Chr17	73575430	-4.19162	0.74876	2.40373e-08
Chr17	73574443	-4.16438	0.743897	2.40391e-08
Chr17	69087066	-4.3959	0.785273	2.4058e-08
Chr17	69087121	-4.39589	0.785339	2.41236e-08
Chr17	69087047	-4.3919	0.784885	2.43791e-08
Chr17	73888049	-3.95092	0.706106	2.44119e-08
Chr17	69086912	-4.39013	0.784653	2.44627e-08
Chr17	74128257	-3.4923	0.62421	2.44952e-08
Chr17	69086898	-4.38788	0.784297	2.45074e-08
Chr17	69086481	-4.38371	0.783718	2.46747e-08
Chr17	68161752	-4.19612	0.750429	2.4936e-08
Chr17	68161760	-4.19564	0.750422	2.50192e-08
Chr17	72744441	3.16661	0.566475	2.51649e-08
Chr17	66042550	-4.74044	0.848023	2.51681e-08
Chr17	73925630	4.46019	0.798083	2.53634e-08
Chr17	69085901	-4.37996	0.784558	2.62331e-08
Chr17	68144474	-4.14482	0.742598	2.64106e-08
Chr17	72695842	-3.44927	0.618016	2.6459e-08
Chr17	72742528	3.16694	0.567499	2.65616e-08
Chr17	68144663	-4.14353	0.742589	2.66636e-08
Chr17	68785290	-4.20555	0.754134	2.71487e-08
Chr17	68458551	-4.19984	0.753128	2.71706e-08
Chr17	73536991	-3.6702	0.658168	2.71902e-08
Chr17	68454929	-4.20027	0.753291	2.72671e-08
Chr17	74375287	-3.05629	0.548188	2.7366e-08
Chr17	69085893	-4.36705	0.78376	2.78884e-08
Chr17	72696747	-3.415	0.61291	2.79111e-08
Chr17	70546006	-5.04436	0.905354	2.79241e-08
Chr17	72696841	-3.41391	0.612754	2.7969e-08
Chr17	69086474	-4.37079	0.78451	2.79781e-08
Chr17	74723574	-3.28558	0.590132	2.85907e-08
Chr17	72496942	-3.43695	0.617387	2.86911e-08
Chr17	70369358	-3.71254	0.666995	2.88295e-08
Chr17	70309223	-4.47836	0.804951	2.92491e-08
Chr17	73533877	-3.67114	0.660129	2.96274e-08
Chr17	70359777	-3.70936	0.667342	3.01084e-08
Chr17	72764521	3.82758	0.688777	3.03381e-08
Chr17	72371633	-3.40978	0.613834	3.07147e-08
Chr17	73923870	3.516	0.632983	3.07535e-08
Chr17	67937462	-5.41922	0.975629	3.07653e-08
Chr17	74715749	-4.43343	0.79903	3.18392e-08
Chr17	70359177	-3.70249	0.66751	3.21642e-08
Chr17	67940381	-5.33208	0.962398	3.33303e-08
Chr17	72740816	3.07315	0.555169	3.42612e-08
Chr17	73593045	-5.26379	0.95095	3.43054e-08
Chr17	72738340	3.0725	0.555239	3.46256e-08
Chr17	72738329	3.07247	0.555237	3.46299e-08
Chr17	72738816	3.0717	0.555163	3.4758e-08
Chr17	72738313	3.07272	0.555354	3.47694e-08
Chr17	72739667	3.07119	0.555091	3.4797e-08
Chr17	72737422	3.07233	0.555298	3.47992e-08
Chr17	72739135	3.07107	0.555105	3.48669e-08
Chr17	72736600	3.07094	0.555091	3.48849e-08
Chr17	72740369	3.07124	0.555148	3.48921e-08
Chr17	72739293	3.07081	0.555077	3.4904e-08
Chr17	72736399	3.07075	0.555076	3.49232e-08
Chr17	72739181	3.07075	0.555076	3.49232e-08
Chr17	72740985	3.07108	0.555241	3.51329e-08
Chr17	72741129	3.071	0.555276	3.52283e-08
Chr17	72741339	3.07072	0.555341	3.54595e-08
Chr17	72738008	3.07055	0.555345	3.55258e-08
Chr17	72741534	3.0706	0.55536	3.5539e-08
Chr17	72741923	3.0704	0.555386	3.56625e-08
Chr17	65394343	-5.19157	0.939999	3.67752e-08
Chr17	72738127	3.06492	0.555084	3.70696e-08
Chr17	72738098	3.06483	0.555081	3.70965e-08
Chr17	72738119	3.06479	0.55508	3.71085e-08
Chr17	73161584	4.5478	0.824059	3.76485e-08
Chr17	71604153	-5.71892	1.03665	3.80886e-08
Chr17	67597998	-4.10921	0.744968	3.82487e-08
Chr17	74746694	-3.34127	0.60605	3.88459e-08
Chr17	74746807	-3.33958	0.606033	3.94269e-08
Chr17	74746849	-3.33773	0.606017	4.00752e-08
Chr17	70357904	-3.67794	0.667877	4.02428e-08
Chr17	73524008	-3.64228	0.661617	4.06502e-08
Chr17	72709115	3.06204	0.556391	4.10433e-08
Chr17	72733437	3.05384	0.554947	4.11496e-08
Chr17	72733377	3.05336	0.554935	4.13201e-08
Chr17	73265703	-3.38912	0.616071	4.15537e-08
Chr17	73662134	3.42846	0.623223	4.1555e-08
Chr17	72733012	3.05229	0.554898	4.16847e-08
Chr17	72708635	3.05926	0.556189	4.17381e-08
Chr17	68184285	-4.11947	0.749284	4.23342e-08
Chr17	67998011	-4.33043	0.787711	4.24235e-08
Chr17	67998471	-4.33151	0.788085	4.27218e-08
Chr17	72741123	3.05159	0.555215	4.27231e-08
Chr17	68196493	-4.07539	0.741564	4.28617e-08
Chr17	68183445	-4.11754	0.749255	4.2895e-08
Chr17	68196684	-4.07631	0.741802	4.29853e-08
Chr17	68196405	-4.07262	0.741155	4.3029e-08
Chr17	74304910	-3.28538	0.597932	4.3126e-08
Chr17	72213059	-3.72146	0.677316	4.31584e-08
Chr17	68196746	-4.07713	0.742163	4.33649e-08
Chr17	70333579	-3.75202	0.682984	4.33681e-08
Chr17	72732188	3.04765	0.554779	4.33935e-08
Chr17	74304380	-3.27687	0.596579	4.35636e-08
Chr17	74748653	-3.33081	0.606569	4.39382e-08
Chr17	74748968	-3.33867	0.60806	4.407e-08
Chr17	68178504	-4.11035	0.748609	4.40803e-08
Chr17	74748954	-3.33594	0.60761	4.41751e-08
Chr17	73598143	-5.155	0.93906	4.43579e-08
Chr17	70366383	-3.69953	0.673945	4.43994e-08
Chr17	65399687	-5.33815	0.97247	4.44227e-08
Chr17	74303568	-3.26497	0.59499	4.48792e-08
Chr17	70535551	-7.85499	1.43155	4.49717e-08
Chr17	70363772	-3.69877	0.674237	4.52791e-08
Chr17	72732325	3.04238	0.554781	4.57669e-08
Chr17	74301135	-3.25434	0.59344	4.57876e-08
Chr17	70362701	-3.6986	0.674582	4.60598e-08
Chr17	70353330	-3.65909	0.667476	4.627e-08
Chr17	70362022	-3.6985	0.674674	4.62882e-08
Chr17	70353340	-3.65926	0.667556	4.63738e-08
Chr17	70353087	-3.65848	0.667452	4.64535e-08
Chr17	70352905	-3.65733	0.667264	4.65027e-08
Chr17	65402480	-5.36009	0.977975	4.65744e-08
Chr17	68174958	-4.09839	0.747807	4.6641e-08
Chr17	70352791	-3.65501	0.667191	4.72544e-08
Chr17	68004423	-4.22068	0.77045	4.72554e-08
Chr17	70382836	-3.77645	0.689436	4.74153e-08
Chr17	70351817	-3.65414	0.667238	4.77037e-08
Chr17	70350813	-3.65188	0.666884	4.78304e-08
Chr17	70351761	-3.65353	0.667206	4.78762e-08
Chr17	70351715	-3.65242	0.667043	4.79636e-08
Chr17	70351460	-3.6524	0.667043	4.79701e-08
Chr17	74299100	-3.22759	0.589629	4.83975e-08
Chr17	73205610	-4.05357	0.740613	4.85766e-08
Chr17	72719088	3.09241	0.565342	4.94743e-08
Chr17	70374404	-3.7203	0.680396	5.00671e-08
Chr17	73518531	-3.59867	0.658217	5.02194e-08
Chr17	74719717	-3.2138	0.587824	5.02229e-08
Chr17	70377659	-3.74491	0.685098	5.05179e-08
Chr17	68198183	-4.15337	0.759847	5.05685e-08
Chr17	70683218	-3.80142	0.695463	5.05782e-08
Chr17	70378668	-3.74907	0.685948	5.07174e-08
Chr17	68191243	-4.10278	0.750676	5.07416e-08
Chr17	70365632	-3.69041	0.675233	5.07556e-08
Chr17	74719691	-3.21345	0.587969	5.07699e-08
Chr17	70378467	-3.74627	0.685464	5.07814e-08
Chr17	68194078	-4.12604	0.754976	5.08306e-08
Chr17	72510791	-3.42398	0.626551	5.0923e-08
Chr17	68188956	-4.09685	0.7498	5.11742e-08
Chr17	73200865	3.37696	0.618225	5.16243e-08
Chr17	70383622	-3.76824	0.689864	5.164e-08
Chr17	70411175	-3.73266	0.683399	5.17519e-08
Chr17	70410207	-3.73266	0.683455	5.18816e-08
Chr17	70409987	-3.73276	0.683484	5.1904e-08
Chr17	70409644	-3.73265	0.683491	5.19683e-08
Chr17	73284317	-3.36526	0.616329	5.22542e-08
Chr17	73787032	-4.3937	0.80478	5.245e-08
Chr17	72717137	3.08845	0.565829	5.28061e-08
Chr17	73283971	-3.12866	0.573447	5.35149e-08
Chr17	73283990	-3.12731	0.573233	5.36117e-08
Chr17	72718032	3.08404	0.565323	5.36723e-08
Chr17	74172087	-3.13358	0.57453	5.40274e-08
Chr17	73283837	-3.12931	0.573753	5.40478e-08
Chr17	72718021	3.08304	0.565319	5.41935e-08
Chr17	67903682	-4.43229	0.812996	5.47439e-08
Chr17	72790070	2.92633	0.536776	5.47836e-08
Chr17	72790076	2.92581	0.536875	5.53855e-08
Chr17	72717736	3.07985	0.565306	5.58802e-08
Chr17	72506040	-3.30883	0.607455	5.62104e-08
Chr17	73653933	3.48954	0.640965	5.71067e-08
Chr17	70443303	-3.6746	0.675027	5.72835e-08
Chr17	72765768	5.28485	0.971139	5.78348e-08
Chr17	73657123	3.38247	0.621759	5.83977e-08
Chr17	73263277	-3.49602	0.642869	5.90501e-08
Chr17	72716944	3.07809	0.56611	5.93425e-08
Chr17	70358827	-3.67267	0.675465	5.93523e-08
Chr17	70442205	-3.67565	0.676078	5.95222e-08
Chr17	68199869	-4.07555	0.749724	5.97389e-08
Chr17	74302064	-3.35218	0.616725	5.99445e-08
Chr17	73266888	-3.32785	0.61237	6.03033e-08
Chr17	73583908	6.19881	1.14107	6.09544e-08
Chr17	73904307	-2.92549	0.538632	6.13316e-08
Chr17	74288428	-3.14421	0.579029	6.17351e-08
Chr17	70438380	-3.67411	0.676658	6.18523e-08
Chr17	72693337	-3.48416	0.64185	6.23629e-08
Chr17	73268629	-3.28831	0.606394	6.43214e-08
Chr17	70432044	-3.67671	0.678078	6.44891e-08
Chr17	71827768	-3.13154	0.577673	6.49503e-08
Chr17	73268938	-3.28452	0.605932	6.50813e-08
Chr17	72508459	-3.36129	0.620108	6.51207e-08
Chr17	72507808	-3.35911	0.619725	6.51801e-08
Chr17	70427364	-3.67987	0.678941	6.52941e-08
Chr17	72508839	-3.3616	0.62044	6.59883e-08
Chr17	68219574	-4.2607	0.786574	6.64684e-08
Chr17	72512503	-3.37079	0.622524	6.72307e-08
Chr17	72512734	-3.37422	0.6232	6.73699e-08
Chr17	70358225	-3.65788	0.67564	6.75173e-08
Chr17	72003593	3.05233	0.563827	6.76513e-08
Chr17	70418356	-3.68472	0.680647	6.76623e-08
Chr17	72513536	-3.38266	0.625078	6.84058e-08
Chr17	72513414	-3.37985	0.624571	6.84443e-08
Chr17	72514099	-3.38774	0.626074	6.85959e-08
Chr17	73284221	-3.13768	0.579993	6.90606e-08
Chr17	74325964	-3.48601	0.644674	7.00035e-08
Chr17	70344380	-3.61334	0.668372	7.04763e-08
Chr17	70343065	-3.61311	0.668393	7.06736e-08
Chr17	72731072	3.20412	0.592954	7.14601e-08
Chr17	70332703	-3.68397	0.681863	7.18045e-08
Chr17	69339402	-5.47549	1.01403	7.30227e-08
Chr17	68761213	-3.81512	0.706583	7.31629e-08
Chr17	68468379	-3.9319	0.728573	7.42504e-08
Chr17	73938394	3.18519	0.59032	7.46646e-08
Chr17	70416266	-3.65413	0.677249	7.47298e-08
Chr17	73924863	-3.4475	0.639656	7.72105e-08
Chr17	70352857	-3.64017	0.675439	7.73243e-08
Chr17	70350937	-3.63901	0.675269	7.7477e-08
Chr17	70352181	-3.63894	0.67529	7.75959e-08
Chr17	72706895	2.96194	0.54971	7.78203e-08
Chr17	73260674	-3.5445	0.658195	7.91164e-08
Chr17	74760220	3.39904	0.631554	8.04993e-08
Chr17	73787028	-4.52252	0.840428	8.08576e-08
Chr17	74730660	-3.16358	0.588274	8.24212e-08
Chr17	72807232	-3.21483	0.597828	8.25119e-08
Chr17	71109646	4.37753	0.814771	8.47172e-08
Chr17	71831818	-3.07287	0.572039	8.51543e-08
Chr17	73305395	-3.12171	0.581136	8.51729e-08
Chr17	73303099	-3.13594	0.583863	8.55147e-08
Chr17	68200976	-3.78882	0.705524	8.58832e-08
Chr17	68200021	-3.7732	0.70298	8.72078e-08
Chr17	68199738	-3.76682	0.701894	8.75803e-08
Chr17	68199878	-3.77093	0.702692	8.76988e-08
Chr17	65426379	-4.22326	0.7874	8.90813e-08
Chr17	65424377	-4.26679	0.795537	8.91541e-08
Chr17	73909249	2.91422	0.543624	9.04731e-08
Chr17	70351006	-3.62898	0.677136	9.11777e-08
Chr17	72540208	-3.51487	0.65618	9.25519e-08
Chr17	68194639	-3.72435	0.695413	9.30421e-08
Chr17	71832571	-3.05956	0.5714	9.36027e-08
Chr17	72004630	-2.93072	0.547355	9.36904e-08
Chr17	67768308	-3.55068	0.663562	9.54401e-08
Chr17	65413533	-4.88828	0.913589	9.56031e-08
Chr17	66686315	-4.01601	0.750808	9.65032e-08
Chr17	66687007	-4.02287	0.752199	9.69119e-08
Chr17	74741312	-3.16829	0.592636	9.79983e-08
Chr17	73314600	-3.15733	0.590731	9.871e-08
Chr17	68765242	-3.74332	0.700573	9.95484e-08
Chr17	69140077	-3.2416	0.6069	1.00628e-07
Chr17	73369198	-3.63642	0.680897	1.00973e-07
Chr17	67033938	-4.23515	0.793104	1.01337e-07
Chr17	68223170	-4.1842	0.78387	1.025e-07
Chr17	66689093	-4.0301	0.755161	1.03133e-07
Chr17	72801001	-3.38809	0.634994	1.03761e-07
Chr17	73208410	6.85165	1.28435	1.04265e-07
Chr17	68756444	-3.72841	0.698973	1.04619e-07
Chr17	72721299	3.03144	0.568736	1.06916e-07
Chr17	67577120	-3.22834	0.605736	1.07216e-07
Chr17	68754449	-3.73473	0.700769	1.07299e-07
Chr17	68488949	-4.62451	0.868225	1.09106e-07
Chr17	73378506	-3.5516	0.666953	1.0987e-07
Chr17	65402931	-5.16976	0.971376	1.11689e-07
Chr17	73378247	-3.54763	0.666902	1.13234e-07
Chr17	74740756	-3.15963	0.593998	1.13427e-07
Chr17	74163439	-3.46399	0.651296	1.13832e-07
Chr17	74740765	-3.15566	0.593625	1.15513e-07
Chr17	65442122	-3.93676	0.740573	1.15556e-07
Chr17	74740793	-3.15343	0.59343	1.16781e-07
Chr17	67629681	-3.18274	0.599006	1.17111e-07
Chr17	74146646	-3.59097	0.675866	1.17264e-07
Chr17	70681113	-6.34925	1.19515	1.17651e-07
Chr17	68744319	-4.98264	0.937941	1.17782e-07
Chr17	74740890	-3.14586	0.592758	1.21129e-07
Chr17	67633197	-3.17905	0.599293	1.22776e-07
Chr17	65410896	-5.25635	0.990983	1.23106e-07
Chr17	67676753	-3.6057	0.679793	1.23144e-07
Chr17	74740916	-3.14068	0.592247	1.23895e-07
Chr17	73373257	-3.54784	0.669062	1.2409e-07
Chr17	71483686	-3.91843	0.738978	1.24232e-07
Chr17	67681379	-3.61357	0.681508	1.24353e-07
Chr17	65581308	-4.53876	0.856057	1.24607e-07
Chr17	72705087	2.96759	0.559821	1.25263e-07
Chr17	69140960	-3.48712	0.657831	1.25279e-07
Chr17	65954496	-4.73159	0.892666	1.25573e-07
Chr17	74740965	-3.13776	0.592046	1.26014e-07
Chr17	66743452	3.67251	0.693064	1.26637e-07
Chr17	72705120	2.96344	0.559327	1.27137e-07
Chr17	67637457	-3.17993	0.600263	1.27596e-07
Chr17	72705234	2.96635	0.560024	1.28099e-07
Chr17	72706104	2.91159	0.549728	1.28384e-07
Chr17	72705259	2.96589	0.559982	1.284e-07
Chr17	74741029	-3.13298	0.59159	1.28773e-07
Chr17	72705361	2.96504	0.559928	1.29098e-07
Chr17	66018780	-4.39489	0.829965	1.2919e-07
Chr17	70321379	3.96632	0.74906	1.29326e-07
Chr17	65409415	-5.2224	0.986531	1.30287e-07
Chr17	74741034	-3.12993	0.591376	1.31049e-07
Chr17	73611293	4.85073	0.916538	1.31171e-07
Chr17	74741225	-3.12703	0.590865	1.31284e-07
Chr17	73372439	-3.56257	0.673472	1.33021e-07
Chr17	74741231	-3.12268	0.590379	1.33434e-07
Chr17	73372420	-3.56286	0.673679	1.33886e-07
Chr17	73369673	-3.54253	0.670049	1.35114e-07
Chr17	74173984	-3.42378	0.647867	1.36789e-07
Chr17	74172582	-3.4251	0.648136	1.36899e-07
Chr17	67953292	-3.69196	0.698697	1.37257e-07
Chr17	73368568	-3.54155	0.670469	1.38653e-07
Chr17	73899252	-3.02052	0.571866	1.38892e-07
Chr17	68748954	-3.94244	0.746497	1.39362e-07
Chr17	74741303	-3.11377	0.589747	1.40427e-07
Chr17	73373304	-3.66279	0.693734	1.40442e-07
Chr17	73199057	3.0647	0.580495	1.40712e-07
Chr17	68749522	-3.9178	0.742085	1.40721e-07
Chr17	74190430	-3.46469	0.656352	1.41286e-07
Chr17	68747248	-3.95225	0.748791	1.41687e-07
Chr17	66725024	3.72456	0.705907	1.43151e-07
Chr17	66725064	3.72421	0.705937	1.43699e-07
Chr17	73199018	3.06111	0.58041	1.44873e-07
Chr17	74741420	-3.10574	0.588995	1.45733e-07
Chr17	69143241	-3.46689	0.657615	1.4655e-07
Chr17	69083932	-4.02126	0.763044	1.48056e-07
Chr17	74741425	-3.10295	0.5888	1.48104e-07
Chr17	74372493	-2.98497	0.566418	1.48142e-07
Chr17	74367017	-3.01882	0.572871	1.48375e-07
Chr17	74367199	-3.01859	0.572862	1.48614e-07
Chr17	74358201	-2.837	0.538417	1.48752e-07
Chr17	66725476	3.7172	0.705523	1.49104e-07
Chr17	69083722	-4.01817	0.762698	1.49387e-07
Chr17	65589330	-4.56493	0.86656	1.49778e-07
Chr17	74370689	-2.99584	0.56878	1.5038e-07
Chr17	74371456	-2.99251	0.56815	1.50389e-07
Chr17	69082836	-4.01236	0.761827	1.50679e-07
Chr17	68236769	-4.20689	0.79882	1.50992e-07
Chr17	74178266	3.48374	0.661605	1.51636e-07
Chr17	69082311	-4.00891	0.761382	1.5187e-07
Chr17	69081757	4.00725	0.761141	1.52283e-07
Chr17	70862321	-3.27361	0.622	1.53724e-07
Chr17	69081737	4.00376	0.760738	1.53767e-07
Chr17	69081706	4.00125	0.760276	1.53853e-07
Chr17	73938073	2.81056	0.534059	1.54063e-07
Chr17	73201912	3.06815	0.583021	1.54176e-07
Chr17	69081689	3.99847	0.759876	1.54582e-07
Chr17	70316316	4.10119	0.779397	1.54584e-07
Chr17	66725739	3.71093	0.705268	1.54817e-07
Chr17	66728286	3.70884	0.704964	1.55395e-07
Chr17	73627970	-4.42112	0.84043	1.55812e-07
Chr17	66728312	3.70768	0.704879	1.56239e-07
Chr17	73198176	3.0517	0.580201	1.56494e-07
Chr17	66736462	3.69656	0.702958	1.57463e-07
Chr17	74364688	-3.0233	0.575035	1.58306e-07
Chr17	66728586	3.70463	0.704665	1.58554e-07
Chr17	74176335	-3.48238	0.662408	1.58683e-07
Chr17	67699158	-3.58666	0.682352	1.59389e-07
Chr17	68248907	-4.2812	0.814548	1.59725e-07
Chr17	74180742	-3.46934	0.660224	1.60697e-07
Chr17	72808943	-2.73733	0.520943	1.60899e-07
Chr17	72808683	-2.71291	0.516347	1.61349e-07
Chr17	72808655	-2.70833	0.515514	1.61698e-07
Chr17	72790343	2.73331	0.520299	1.61948e-07
Chr17	70864679	-3.2897	0.62621	1.61954e-07
Chr17	72808803	-2.7212	0.518066	1.62597e-07
Chr17	70865004	-3.29179	0.626821	1.6351e-07
Chr17	72808235	-2.72214	0.51839	1.63891e-07
Chr17	65624653	-4.56335	0.869083	1.64216e-07
Chr17	66729065	3.69617	0.703936	1.64262e-07
Chr17	73619337	4.15318	0.791002	1.64422e-07
Chr17	72774356	-2.8194	0.537046	1.65048e-07
Chr17	69117085	-3.86499	0.73631	1.65662e-07
Chr17	72808516	-2.70814	0.515952	1.65943e-07
Chr17	72534460	-3.11722	0.593904	1.66055e-07
Chr17	72808458	-2.70973	0.516335	1.66665e-07
Chr17	72808325	-2.71674	0.517737	1.67266e-07
Chr17	73203227	3.04882	0.581059	1.67557e-07
Chr17	72539765	-3.21851	0.613552	1.68739e-07
Chr17	72539785	-3.22428	0.614686	1.69003e-07
Chr17	66729317	3.69101	0.703709	1.693e-07
Chr17	74741738	-3.09011	0.589267	1.70288e-07
Chr17	72534483	-3.15507	0.601654	1.70296e-07
Chr17	70391718	-3.51109	0.669557	1.70386e-07
Chr17	68227529	-4.12079	0.785841	1.70466e-07
Chr17	72534478	-3.15494	0.601653	1.70488e-07
Chr17	66729459	3.69771	0.705363	1.71865e-07
Chr17	66735257	3.68305	0.702656	1.72483e-07
Chr17	72539325	-3.20455	0.611484	1.73416e-07
Chr17	73901699	-2.7477	0.524333	1.7363e-07
Chr17	72807995	-2.7651	0.527716	1.74217e-07
Chr17	72507381	-4.17641	0.797076	1.74294e-07
Chr17	73901507	-2.74514	0.523936	1.74485e-07
Chr17	73903860	-2.75609	0.526062	1.74824e-07
Chr17	66735132	3.68017	0.702578	1.75765e-07
Chr17	72807916	-2.76979	0.52883	1.76257e-07
Chr17	74358609	-2.80402	0.535442	1.76952e-07
Chr17	71588021	-5.86753	1.12048	1.77143e-07
Chr17	72538812	-3.18766	0.608778	1.77599e-07
Chr17	73716988	-2.98062	0.569315	1.78276e-07
Chr17	74358111	-2.80452	0.535738	1.78836e-07
Chr17	72538238	-3.17522	0.606696	1.80025e-07
Chr17	69081274	3.91855	0.748731	1.8005e-07
Chr17	74370359	-3.02597	0.578247	1.80625e-07
Chr17	74716659	-3.14901	0.601765	1.80664e-07
Chr17	73903496	-2.75703	0.526916	1.81211e-07
Chr17	72538097	-3.17156	0.606147	1.81277e-07
Chr17	72537208	-3.16723	0.605392	1.81886e-07
Chr17	73277167	-3.06122	0.585155	1.82115e-07
Chr17	74741840	-3.12828	0.598027	1.8257e-07
Chr17	72536916	-3.16293	0.604721	1.83164e-07
Chr17	68165149	-3.59834	0.688009	1.83474e-07
Chr17	72536225	-3.15496	0.603356	1.84526e-07
Chr17	72536642	-3.15813	0.60398	1.84667e-07
Chr17	69079791	-3.89378	0.744714	1.84976e-07
Chr17	66733294	3.67296	0.702499	1.85109e-07
Chr17	66733974	3.67223	0.702378	1.85246e-07
Chr17	68165212	-3.5965	0.687921	1.85455e-07
Chr17	66733117	3.67291	0.70258	1.85767e-07
Chr17	72536202	-3.15007	0.602566	1.8577e-07
Chr17	73276592	-3.05936	0.585216	1.85779e-07
Chr17	74352192	-3.08481	0.590101	1.85919e-07
Chr17	72262607	-2.98746	0.571502	1.86137e-07
Chr17	68165217	-3.59525	0.687831	1.86582e-07
Chr17	65443223	-4.1088	0.786155	1.87061e-07
Chr17	73274119	-3.99375	0.764167	1.87237e-07
Chr17	66731511	3.67363	0.702936	1.87397e-07
Chr17	66730294	3.67018	0.702312	1.87667e-07
Chr17	66729747	3.67239	0.702738	1.87683e-07
Chr17	72536163	-3.14537	0.601901	1.87794e-07
Chr17	73949711	2.81878	0.539413	1.87879e-07
Chr17	70931052	-4.04842	0.774742	1.88016e-07
Chr17	73787017	-4.28438	0.819919	1.88161e-07
Chr17	72536103	-3.14131	0.601171	1.882e-07
Chr17	74349972	-3.09053	0.591477	1.88409e-07
Chr17	66730311	3.67044	0.702512	1.88795e-07
Chr17	66731429	3.67211	0.702834	1.8881e-07
Chr17	66729783	3.67124	0.702672	1.88846e-07
Chr17	73512585	-3.41144	0.652952	1.88888e-07
Chr17	66731375	3.67176	0.702788	1.88966e-07
Chr17	68165419	-3.59271	0.687683	1.89156e-07
Chr17	68740892	-4.156	0.795548	1.89467e-07
Chr17	66730327	3.67025	0.702566	1.8947e-07
Chr17	66731006	3.67008	0.702543	1.8954e-07
Chr17	66729856	3.67004	0.702597	1.90003e-07
Chr17	66730633	3.67003	0.702601	1.90054e-07
Chr17	66730994	3.67002	0.7026	1.90058e-07
Chr17	66729822	3.67001	0.702601	1.90086e-07
Chr17	66730220	3.67001	0.702601	1.90086e-07
Chr17	66729940	3.66999	0.702601	1.90106e-07
Chr17	66730364	3.66998	0.702601	1.90126e-07
Chr17	66730370	3.66998	0.702601	1.90126e-07
Chr17	66730390	3.66995	0.702601	1.90166e-07
Chr17	66730418	3.66995	0.702601	1.90166e-07
Chr17	66730243	3.66991	0.702598	1.90207e-07
Chr17	72536089	-3.13648	0.600509	1.90514e-07
Chr17	66730068	3.66971	0.702601	1.90517e-07
Chr17	66730438	3.66953	0.702573	1.90558e-07
Chr17	66730053	3.66963	0.702598	1.90606e-07
Chr17	69145037	-3.36507	0.644289	1.90635e-07
Chr17	72535957	-3.13182	0.599649	1.90803e-07
Chr17	66730895	3.66946	0.702597	1.90847e-07
Chr17	69081509	3.90467	0.747634	1.90856e-07
Chr17	66730451	3.66808	0.702395	1.91315e-07
Chr17	72535891	-3.12848	0.599073	1.91366e-07
Chr17	68522801	-4.60062	0.880993	1.91488e-07
Chr17	73276504	-3.05526	0.585089	1.91695e-07
Chr17	74741851	-3.12337	0.598141	1.91785e-07
Chr17	69081502	3.90044	0.746992	1.92048e-07
Chr17	65441556	-4.10601	0.786389	1.92243e-07
Chr17	70862724	-3.25281	0.623103	1.93272e-07
Chr17	69081440	-3.89746	0.746615	1.9345e-07
Chr17	69147189	-3.37127	0.64582	1.93479e-07
Chr17	74348694	-3.09348	0.59262	1.93619e-07
Chr17	66729916	3.66743	0.7026	1.93839e-07
Chr17	74348823	-3.09125	0.592258	1.9422e-07
Chr17	69143308	-3.36265	0.64427	1.94329e-07
Chr17	72535848	-3.12229	0.598219	1.94341e-07
Chr17	65881982	-5.12077	0.98129	1.9528e-07
Chr17	74348453	-3.09371	0.592848	1.95298e-07
Chr17	69081409	3.89314	0.746045	1.95322e-07
Chr17	72535652	-3.1132	0.596789	1.97204e-07
Chr17	69081085	-3.88671	0.745182	1.98045e-07
Chr17	66582743	-4.40337	0.844268	1.98226e-07
Chr17	66729666	3.66538	0.702779	1.98284e-07
Chr17	72535505	-3.10869	0.596119	1.99e-07
Chr17	73900219	2.7345	0.524401	1.99383e-07
Chr17	69081010	-3.88279	0.744663	1.99771e-07
Chr17	73275847	-3.04966	0.584923	2.00165e-07
Chr17	72535496	-3.10378	0.595305	2.00196e-07
Chr17	70467592	-2.78334	0.533871	2.00452e-07
Chr17	69080475	-3.87963	0.744203	2.0086e-07
Chr17	69081626	4.08277	0.783233	2.01315e-07
Chr17	69081641	4.08608	0.783907	2.01584e-07
Chr17	73207542	3.22119	0.617983	2.01616e-07
Chr17	72535467	-3.09899	0.594645	2.02608e-07
Chr17	73275252	-3.04762	0.584841	2.03129e-07
Chr17	69081639	4.08274	0.783484	2.03156e-07
Chr17	72535426	-3.09371	0.593733	2.03582e-07
Chr17	72770920	-2.96028	0.568127	2.03595e-07
Chr17	65456835	-4.16858	0.800037	2.03723e-07
Chr17	72807287	-2.83192	0.543542	2.04105e-07
Chr17	66046133	-4.36551	0.837907	2.04231e-07
Chr17	73274801	-3.05018	0.58547	2.04468e-07
Chr17	69080420	-3.87468	0.743748	2.04606e-07
Chr17	66641526	-4.22707	0.811448	2.05015e-07
Chr17	65480921	-4.00965	0.769802	2.05693e-07
Chr17	72535410	-3.08902	0.59306	2.05759e-07
Chr17	72797710	-3.14926	0.604679	2.06271e-07
Chr17	69080347	-3.86852	0.742808	2.06478e-07
Chr17	74741917	-3.07175	0.589856	2.0684e-07
Chr17	74752831	-3.17025	0.608845	2.07541e-07
Chr17	74752486	-3.16502	0.607867	2.07794e-07
Chr17	70466948	-2.77626	0.533223	2.08027e-07
Chr17	72785881	2.82053	0.541736	2.08119e-07
Chr17	69080333	-3.86418	0.742235	2.08496e-07
Chr17	74344753	-3.12471	0.60023	2.08814e-07
Chr17	72789153	2.78545	0.535081	2.0902e-07
Chr17	66730910	3.65322	0.701797	2.09173e-07
Chr17	72535278	-3.07937	0.591569	2.09282e-07
Chr17	69080256	3.86066	0.74177	2.10133e-07
Chr17	67575149	-3.69626	0.71019	2.10194e-07
Chr17	73273391	-3.10921	0.597558	2.11792e-07
Chr17	70466715	-2.77346	0.533058	2.12096e-07
Chr17	69080245	-3.85652	0.741344	2.13063e-07
Chr17	72535250	-3.06921	0.590114	2.14231e-07
Chr17	72807505	-2.85361	0.548733	2.14994e-07
Chr17	72807495	-2.85586	0.549177	2.15129e-07
Chr17	69079821	-3.84875	0.740157	2.15522e-07
Chr17	72534499	-3.05599	0.587727	2.15802e-07
Chr17	74741968	-3.06699	0.589936	2.1674e-07
Chr17	72534508	-3.05493	0.587672	2.17318e-07
Chr17	72535187	-3.05969	0.58861	2.17545e-07
Chr17	73273269	-3.10592	0.597509	2.17592e-07
Chr17	72774512	-2.77223	0.533318	2.1763e-07
Chr17	72274028	-3.0557	0.587862	2.17736e-07
Chr17	69079805	-3.84513	0.739771	2.18037e-07
Chr17	72534409	-3.05439	0.58767	2.18364e-07
Chr17	72535164	-3.05416	0.587655	2.1865e-07
Chr17	72534515	-3.05402	0.587657	2.18959e-07
Chr17	72786492	2.77296	0.533583	2.19042e-07
Chr17	72534384	-3.05396	0.587656	2.19067e-07
Chr17	72534540	-3.05384	0.587654	2.19285e-07
Chr17	72534199	-3.05379	0.587646	2.19293e-07
Chr17	72534572	-3.0538	0.587653	2.1936e-07
Chr17	72533457	-3.05373	0.587653	2.1948e-07
Chr17	72533341	-3.05372	0.587652	2.19502e-07
Chr17	72533537	-3.05372	0.587652	2.19502e-07
Chr17	72533749	-3.05372	0.587652	2.19502e-07
Chr17	72533954	-3.05372	0.587652	2.19502e-07
Chr17	72534000	-3.05372	0.587652	2.19502e-07
Chr17	72534284	-3.05372	0.587652	2.19502e-07
Chr17	72534823	-3.05372	0.587653	2.19503e-07
Chr17	70824193	-3.59517	0.691882	2.19787e-07
Chr17	72533252	-3.0641	0.5897	2.20028e-07
Chr17	72533240	-3.06791	0.590517	2.20872e-07
Chr17	72533195	-3.07315	0.591537	2.20995e-07
Chr17	69079761	-3.83762	0.73873	2.21355e-07
Chr17	72533091	-3.07785	0.59248	2.2139e-07
Chr17	72532785	-3.08743	0.594351	2.21662e-07
Chr17	74706407	2.96879	0.571527	2.21832e-07
Chr17	72533050	-3.08306	0.593541	2.21988e-07
Chr17	67029777	-4.07871	0.78529	2.22542e-07
Chr17	72532727	-3.09206	0.595415	2.23451e-07
Chr17	69079729	-3.83265	0.738205	2.24969e-07
Chr17	66671580	-4.30887	0.83005	2.25869e-07
Chr17	72791330	2.67842	0.51597	2.25945e-07
Chr17	73273076	-3.10589	0.598449	2.273e-07
Chr17	74742420	-3.06182	0.590013	2.27886e-07
Chr17	73273081	-3.10294	0.598071	2.29309e-07
Chr17	73753429	-3.08065	0.593956	2.31233e-07
Chr17	70465722	2.75997	0.532141	2.31393e-07
Chr17	69079564	-3.81776	0.736206	2.32405e-07
Chr17	71180873	-4.38927	0.846524	2.33228e-07
Chr17	72807186	-2.98416	0.575655	2.34611e-07
Chr17	72534117	-3.06112	0.590507	2.34691e-07
Chr17	70465692	2.75728	0.531956	2.35435e-07
Chr17	72790157	2.77978	0.536343	2.35993e-07
Chr17	69079235	-3.80487	0.734559	2.39816e-07
Chr17	74742511	-3.05638	0.590078	2.40059e-07
Chr17	66723664	-3.97768	0.768093	2.41297e-07
Chr17	70542836	-4.59733	0.88783	2.41906e-07
Chr17	74744126	-3.08004	0.594821	2.41991e-07
Chr17	70465616	2.75208	0.531525	2.42501e-07
Chr17	66660813	-4.23742	0.818442	2.42864e-07
Chr17	66722151	-3.96094	0.765073	2.43143e-07
Chr17	73736789	-3.01697	0.582855	2.44457e-07
Chr17	66629796	-3.93152	0.759561	2.44658e-07
Chr17	69078926	-3.79713	0.733603	2.44698e-07
Chr17	73908364	-2.77156	0.535495	2.45105e-07
Chr17	66673077	-4.29452	0.829795	2.45489e-07
Chr17	70465560	2.74992	0.531363	2.45722e-07
Chr17	66724951	-3.97646	0.768378	2.45821e-07
Chr17	74744502	-3.07804	0.594977	2.48121e-07
Chr17	69078214	3.78897	0.732485	2.48931e-07
Chr17	66721835	-3.95928	0.765459	2.49382e-07
Chr17	71507386	-3.54565	0.685552	2.49986e-07
Chr17	66721586	-3.9592	0.765525	2.50114e-07
Chr17	69078102	-3.78567	0.731994	2.50324e-07
Chr17	70465480	2.74709	0.531195	2.5057e-07
Chr17	70846015	-3.53754	0.684095	2.51109e-07
Chr17	66721526	-3.95861	0.765591	2.51724e-07
Chr17	72796753	2.76194	0.534196	2.52258e-07
Chr17	71845205	-2.99912	0.580362	2.55742e-07
Chr17	66721227	-3.95834	0.766056	2.56434e-07
Chr17	70465244	2.74275	0.53083	2.56777e-07
Chr17	66721169	-3.9584	0.766224	2.57855e-07
Chr17	66676862	-3.95824	0.766493	2.60631e-07
Chr17	74380898	-2.67234	0.5175	2.60847e-07
Chr17	66739593	-3.95283	0.765509	2.61217e-07
Chr17	70465205	2.73974	0.530594	2.6139e-07
Chr17	72261928	-2.95449	0.57221	2.6172e-07
Chr17	73605493	-4.6749	0.90542	2.61805e-07
Chr17	74380320	-2.89937	0.561558	2.6201e-07
Chr17	73716078	-2.86794	0.555472	2.62056e-07
Chr17	66720759	-3.95979	0.767	2.62556e-07
Chr17	72262595	-2.95519	0.57242	2.62655e-07
Chr17	72263390	-2.9558	0.572571	2.63083e-07
Chr17	73716122	-2.86708	0.555408	2.63368e-07
Chr17	72262519	-2.95477	0.572408	2.6354e-07
Chr17	72262703	-2.95546	0.572593	2.64166e-07
Chr17	73601642	-4.72595	0.915705	2.64939e-07
Chr17	66740039	-3.95081	0.765515	2.64958e-07
Chr17	73204886	3.06952	0.594799	2.65492e-07
Chr17	70465143	2.73703	0.530426	2.66254e-07
Chr17	73204585	3.18706	0.617755	2.67611e-07
Chr17	74380272	-2.89591	0.561383	2.68412e-07
Chr17	66741252	-3.94868	0.765513	2.68862e-07
Chr17	67647645	-3.12735	0.606367	2.69852e-07
Chr17	73753440	-3.08374	0.597931	2.70081e-07
Chr17	72794588	2.65291	0.514402	2.70191e-07
Chr17	72794097	2.65513	0.514908	2.71278e-07
Chr17	72794289	2.65373	0.51464	2.71335e-07
Chr17	70844484	3.52224	0.68311	2.71762e-07
Chr17	72793725	2.65557	0.515045	2.72017e-07
Chr17	72793602	2.6556	0.515146	2.73402e-07
Chr17	72793598	2.65545	0.515181	2.74334e-07
Chr17	70463473	2.73102	0.529907	2.75236e-07
Chr17	72793526	2.65522	0.51521	2.75404e-07
Chr17	72794656	2.65092	0.514472	2.76803e-07
Chr17	66742393	-3.94362	0.765557	2.78833e-07
Chr17	72506323	-3.20164	0.62156	2.79326e-07
Chr17	74750441	-3.10229	0.602345	2.80245e-07
Chr17	72794660	2.64923	0.514518	2.82309e-07
Chr17	73204846	3.07618	0.597548	2.83739e-07
Chr17	66742490	-3.94105	0.765593	2.84191e-07
Chr17	70462571	2.72529	0.529508	2.85487e-07
Chr17	73890237	-3.7106	0.720955	2.85584e-07
Chr17	73199258	2.98053	0.579222	2.87135e-07
Chr17	72794797	2.64743	0.514555	2.88148e-07
Chr17	67648366	3.11617	0.605677	2.88377e-07
Chr17	69077638	-3.72474	0.723993	2.887e-07
Chr17	66743067	-3.93867	0.765575	2.88701e-07
Chr17	68059420	-6.60299	1.28348	2.8885e-07
Chr17	66743234	-3.93754	0.76557	2.90902e-07
Chr17	73199411	2.95675	0.574897	2.91169e-07
Chr17	73199142	2.98021	0.579526	2.92095e-07
Chr17	72792406	2.6493	0.515219	2.92734e-07
Chr17	72792116	2.64812	0.515017	2.93163e-07
Chr17	72794841	2.64553	0.514582	2.94239e-07
Chr17	66728245	3.62509	0.705213	2.95317e-07
Chr17	72792107	2.64689	0.51495	2.95826e-07
Chr17	73730572	-2.97627	0.57912	2.9705e-07
Chr17	73732459	-2.98456	0.580736	2.97114e-07
Chr17	73731251	-2.97823	0.57954	2.97606e-07
Chr17	73734439	-2.98751	0.581355	2.97713e-07
Chr17	73732191	-2.98361	0.580611	2.9795e-07
Chr17	73732566	-2.98466	0.580832	2.9817e-07
Chr17	73732747	-2.98624	0.581142	2.98199e-07
Chr17	73735901	-2.9923	0.582375	2.98949e-07
Chr17	73736594	-2.99302	0.582548	2.99404e-07
Chr17	72794900	2.64356	0.514601	3.00501e-07
Chr17	73730025	-2.97336	0.578841	3.0107e-07
Chr17	66744090	-3.93129	0.765508	3.03018e-07
Chr17	66100025	-4.85995	0.946397	3.03513e-07
Chr17	74377061	-2.87601	0.560095	3.0408e-07
Chr17	73199238	2.95162	0.574822	3.0411e-07
Chr17	67653332	-3.10607	0.604922	3.04402e-07
Chr17	73735361	-2.98522	0.581442	3.052e-07
Chr17	72794925	2.64141	0.514607	3.07288e-07
Chr17	66731981	-3.93343	0.766324	3.07315e-07
Chr17	66731647	-3.93384	0.76643	3.07594e-07
Chr17	66745864	-3.93017	0.765719	3.07643e-07
Chr17	73200791	2.96084	0.576987	3.09414e-07
Chr17	66746072	-3.92927	0.765713	3.09472e-07
Chr17	67653482	-3.10271	0.604641	3.09539e-07
Chr17	67653526	-3.10139	0.604496	3.1109e-07
Chr17	72791920	2.63955	0.514487	3.11222e-07
Chr17	74751179	-3.09111	0.602536	3.11686e-07
Chr17	72333735	2.73432	0.532998	3.11832e-07
Chr17	74742911	-3.0289	0.590484	3.1273e-07
Chr17	71793706	-2.97982	0.580986	3.1376e-07
Chr17	72795172	2.63922	0.514607	3.14251e-07
Chr17	66748047	-3.92744	0.765821	3.14582e-07
Chr17	66748064	-3.92742	0.765913	3.1564e-07
Chr17	74743102	-3.02897	0.590709	3.15773e-07
Chr17	67653856	-3.09782	0.604253	3.17419e-07
Chr17	66692925	-4.07717	0.795319	3.17829e-07
Chr17	74743162	-3.02887	0.590836	3.17905e-07
Chr17	74750794	-3.06775	0.598515	3.19262e-07
Chr17	66693117	-4.07952	0.795927	3.1943e-07
Chr17	66748964	-3.92578	0.765956	3.19699e-07
Chr17	67654209	-3.09624	0.604131	3.20059e-07
Chr17	66748784	-3.92528	0.76594	3.20625e-07
Chr17	74743302	-3.02839	0.590953	3.20948e-07
Chr17	71330322	-4.14304	0.808464	3.20964e-07
Chr17	72795223	2.63696	0.514598	3.21419e-07
Chr17	74750613	-3.06186	0.597548	3.21874e-07
Chr17	66749059	-3.92409	0.76593	3.23131e-07
Chr17	73200877	2.97403	0.580644	3.2543e-07
Chr17	67654616	-3.09256	0.603813	3.25829e-07
Chr17	66749510	-3.92252	0.765886	3.26118e-07
Chr17	67591778	-3.09306	0.60404	3.27718e-07
Chr17	66749519	-3.92166	0.765863	3.27776e-07
Chr17	73737291	-2.99571	0.58506	3.28178e-07
Chr17	72795304	2.63469	0.514578	3.28606e-07
Chr17	67654710	-3.09101	0.603722	3.28911e-07
Chr17	66749541	-3.92095	0.765839	3.29116e-07
Chr17	73202836	2.99288	0.584616	3.29835e-07
Chr17	73201088	2.95282	0.576819	3.3026e-07
Chr17	73201326	2.95253	0.576812	3.31037e-07
Chr17	67592034	-3.08959	0.603635	3.31696e-07
Chr17	67592302	-3.08817	0.603388	3.32156e-07
Chr17	73201810	2.95204	0.576797	3.32261e-07
Chr17	74751653	-3.07614	0.601054	3.32394e-07
Chr17	66749662	-3.91968	0.765966	3.33461e-07
Chr17	73202226	2.95154	0.576779	3.33498e-07
Chr17	73202807	2.95134	0.57674	3.33507e-07
Chr17	73202282	2.95126	0.576765	3.34124e-07
Chr17	66749726	-3.91903	0.765934	3.34586e-07
Chr17	66749772	-3.91874	0.765917	3.35033e-07
Chr17	66749819	-3.91781	0.765891	3.36868e-07
Chr17	69077460	3.66082	0.715693	3.37385e-07
Chr17	73198342	2.93867	0.574522	3.37541e-07
Chr17	67592758	-3.08376	0.602969	3.38752e-07
Chr17	66750025	-3.91661	0.765834	3.3898e-07
Chr17	69077402	3.65624	0.714999	3.39955e-07
Chr17	67039372	-3.94792	0.77215	3.41255e-07
Chr17	73197512	2.95615	0.578234	3.42179e-07
Chr17	66750220	-3.91484	0.765766	3.42295e-07
Chr17	66750348	-3.91397	0.765734	3.43952e-07
Chr17	69077361	-3.65157	0.714431	3.4438e-07
Chr17	66750477	-3.91316	0.765692	3.45369e-07
Chr17	72795500	2.62946	0.514514	3.45428e-07
Chr17	66750584	-3.9127	0.765661	3.46074e-07
Chr17	73198562	2.93612	0.574591	3.46615e-07
Chr17	74743853	-3.11456	0.60953	3.46894e-07
Chr17	66751046	-4.43598	0.868138	3.4692e-07
Chr17	73743116	-2.9697	0.581236	3.47787e-07
Chr17	73198172	2.93472	0.574417	3.48209e-07
Chr17	66750622	-3.91143	0.76561	3.48468e-07
Chr17	69077131	3.64665	0.713804	3.4875e-07
Chr17	66750661	-3.91053	0.765567	3.50095e-07
Chr17	69077107	-3.64294	0.713209	3.50468e-07
Chr17	71771502	-3.04461	0.596098	3.5092e-07
Chr17	66750682	-3.90948	0.765528	3.52125e-07
Chr17	69076945	3.63895	0.712644	3.53324e-07
Chr17	73198095	2.93274	0.574362	3.53642e-07
Chr17	72795944	2.62684	0.514468	3.53944e-07
Chr17	66750910	-3.90829	0.765491	3.54544e-07
Chr17	74744223	-3.02117	0.591777	3.55188e-07
Chr17	69076655	-3.63484	0.712114	3.56972e-07
Chr17	71776512	-3.04257	0.596082	3.57003e-07
Chr17	73197464	2.96032	0.579973	3.57094e-07
Chr17	66751205	-3.90651	0.765389	3.57626e-07
Chr17	67040660	-3.93252	0.770609	3.5916e-07
Chr17	73198028	2.93074	0.574305	3.59196e-07
Chr17	67040696	-3.9305	0.770224	3.59286e-07
Chr17	73197456	2.96058	0.580161	3.59343e-07
Chr17	73204498	2.93229	0.574646	3.59822e-07
Chr17	73203652	2.93019	0.574295	3.60841e-07
Chr17	73742577	-2.96639	0.581415	3.61254e-07
Chr17	67040863	-3.9295	0.77019	3.61319e-07
Chr17	73203911	2.92991	0.574287	3.61613e-07
Chr17	73738719	-2.98644	0.585372	3.61697e-07
Chr17	67870368	-3.92624	0.769621	3.62194e-07
Chr17	72796068	2.62404	0.514412	3.63109e-07
Chr17	73258220	-3.61929	0.709541	3.63415e-07
Chr17	69076304	3.62803	0.711312	3.64174e-07
Chr17	73204322	2.93038	0.574537	3.64289e-07
Chr17	66751469	-3.90273	0.76518	3.64312e-07
Chr17	73197897	2.92866	0.574244	3.65031e-07
Chr17	69076147	3.62405	0.710609	3.65258e-07
Chr17	67870990	-3.9197	0.768635	3.65941e-07
Chr17	66751487	-3.90164	0.765125	3.6635e-07
Chr17	73258264	-3.61666	0.709241	3.66355e-07
Chr17	67040882	-3.92563	0.769916	3.67433e-07
Chr17	74744913	-3.01788	0.591894	3.67632e-07
Chr17	73742248	-2.9651	0.581561	3.67939e-07
Chr17	66751561	-3.90053	0.765072	3.68441e-07
Chr17	73204826	2.9329	0.57529	3.68699e-07
Chr17	73196729	2.92793	0.574369	3.69635e-07
Chr17	73197717	2.9268	0.574168	3.69953e-07
Chr17	67041003	-3.92358	0.76972	3.70064e-07
Chr17	74744962	-3.01707	0.591904	3.70413e-07
Chr17	67040941	-3.92399	0.769836	3.70515e-07
Chr17	73197757	2.92662	0.574182	3.70835e-07
Chr17	73197614	2.92661	0.574182	3.70856e-07
Chr17	66751571	-3.89924	0.765014	3.70945e-07
Chr17	72796230	2.62118	0.514348	3.72558e-07
Chr17	66751633	-3.8982	0.764958	3.72874e-07
Chr17	73740348	-2.96707	0.582275	3.73481e-07
Chr17	74745010	-3.01602	0.591914	3.74033e-07
Chr17	73196853	2.92549	0.574155	3.74171e-07
Chr17	67041180	-3.92043	0.769476	3.749e-07
Chr17	73196837	2.92505	0.574156	3.75703e-07
Chr17	66751696	-3.89609	0.764836	3.76688e-07
Chr17	67012178	-4.55087	0.893437	3.7738e-07
Chr17	73196736	2.92518	0.574292	3.77623e-07
Chr17	68815705	-3.45177	0.677699	3.7795e-07
Chr17	66751723	-3.89491	0.764769	3.78836e-07
Chr17	71782116	-2.97273	0.583705	3.78953e-07
Chr17	73258132	-3.6174	0.710366	3.80085e-07
Chr17	69085076	-3.78153	0.742768	3.8241e-07
Chr17	66751747	-3.89282	0.76464	3.82584e-07
Chr17	73258086	-3.6171	0.710532	3.83297e-07
Chr17	73196777	2.92241	0.574098	3.83782e-07
Chr17	66751838	-3.89194	0.764563	3.83838e-07
Chr17	67041458	-3.91027	0.768251	3.84997e-07
Chr17	66751931	-3.8887	0.764312	3.8904e-07
Chr17	66751998	-3.88809	0.76434	3.91036e-07
Chr17	74745995	-3.01089	0.591937	3.9175e-07
Chr17	72765486	3.99299	0.785083	3.92623e-07
Chr17	73205606	2.9315	0.576398	3.9301e-07
Chr17	73257929	-3.61716	0.711235	3.93301e-07
Chr17	66752003	-3.88673	0.764269	3.93697e-07
Chr17	66762040	-3.88564	0.764109	3.94458e-07
Chr17	73197161	2.93521	0.577245	3.9513e-07
Chr17	73197190	2.93532	0.57727	3.95202e-07
Chr17	66752009	-3.88565	0.7642	3.95676e-07
Chr17	74746232	-3.0097	0.591968	3.96438e-07
Chr17	73205077	2.929	0.576101	3.96552e-07
Chr17	73205293	2.92876	0.576122	3.97783e-07
Chr17	73205324	2.92861	0.576139	3.98614e-07
Chr17	66752109	-3.88345	0.764051	3.99586e-07
Chr17	74743540	-3.13051	0.615917	3.99637e-07
Chr17	67042407	-3.95445	0.778128	4.01046e-07
Chr17	66751672	-4.30248	0.84662	4.01174e-07
Chr17	74746352	-3.00866	0.59209	4.02266e-07
Chr17	73205767	2.92762	0.576195	4.03245e-07
Chr17	71853887	-2.83295	0.557599	4.03963e-07
Chr17	66752199	-3.88085	0.763878	4.04306e-07
Chr17	67042642	-3.95716	0.778908	4.04423e-07
Chr17	67042785	-3.96121	0.77977	4.05341e-07
Chr17	66752223	-3.87938	0.763784	4.0706e-07
Chr17	71853880	-2.83092	0.557382	4.07457e-07
Chr17	66752231	-3.87818	0.763703	4.09248e-07
Chr17	66752295	-3.87748	0.763566	4.09257e-07
Chr17	74746656	-3.00574	0.592046	4.11913e-07
Chr17	71853615	-2.8275	0.556937	4.11921e-07
Chr17	74436090	-6.65822	1.31157	4.12673e-07
Chr17	68801945	-3.26825	0.643912	4.14638e-07
Chr17	66752314	-3.87483	0.763448	4.15026e-07
Chr17	71851565	2.81444	0.554559	4.15754e-07
Chr17	71853019	-2.81887	0.555438	4.15853e-07
Chr17	66752376	-3.87286	0.763184	4.16797e-07
Chr17	71366516	-4.24771	0.83713	4.17819e-07
Chr17	68807090	-3.23552	0.637693	4.18587e-07
Chr17	67043383	-4.01177	0.790702	4.18818e-07
Chr17	66752382	-3.87106	0.763084	4.20495e-07
Chr17	66752564	-3.87033	0.762944	4.20536e-07
Chr17	66764144	-3.88049	0.764977	4.20979e-07
Chr17	71851902	2.81279	0.554565	4.22353e-07
Chr17	71852093	2.81274	0.554568	4.22627e-07
Chr17	66752586	-3.86877	0.762799	4.22927e-07
Chr17	67597837	-3.03438	0.59832	4.23609e-07
Chr17	71852333	2.81247	0.554569	4.237e-07
Chr17	71852483	2.81245	0.554571	4.23823e-07
Chr17	71850779	2.81233	0.554562	4.24104e-07
Chr17	71852526	2.81227	0.554573	4.24561e-07
Chr17	67043732	-4.02334	0.793448	4.25346e-07
Chr17	67043764	-4.02917	0.794607	4.25503e-07
Chr17	66752617	-3.86661	0.762593	4.26151e-07
Chr17	71850643	2.81166	0.554562	4.2681e-07
Chr17	71851895	2.81113	0.554537	4.284e-07
Chr17	66764586	-3.88202	0.765789	4.28462e-07
Chr17	74746720	-3.00117	0.592072	4.29296e-07
Chr17	71850461	2.81099	0.554562	4.29512e-07
Chr17	67043825	-4.03292	0.795633	4.29541e-07
Chr17	66752691	-3.86465	0.762439	4.29575e-07
Chr17	67964629	-4.05297	0.799674	4.30742e-07
Chr17	67972921	-2.96811	0.585675	4.31736e-07
Chr17	66752789	-3.86252	0.762297	4.33742e-07
Chr17	67043835	-4.03632	0.796598	4.33756e-07
Chr17	73207430	3.03112	0.598255	4.34521e-07
Chr17	73257450	-3.61014	0.712551	4.34768e-07
Chr17	66765033	-3.88379	0.766582	4.35064e-07
Chr17	73207352	2.99109	0.590398	4.35381e-07
Chr17	66752881	-3.86013	0.761961	4.35775e-07
Chr17	73206420	2.91689	0.575791	4.36141e-07
Chr17	71849520	2.80922	0.554562	4.36693e-07
Chr17	66752934	-3.85882	0.761849	4.37994e-07
Chr17	73206757	2.91599	0.575765	4.39203e-07
Chr17	66753046	-3.85726	0.761753	4.41208e-07
Chr17	66730844	3.63178	0.717223	4.4121e-07
Chr17	66765182	-3.88342	0.766935	4.41465e-07
Chr17	71800905	-2.86746	0.566295	4.41471e-07
Chr17	66753151	-3.856	0.761615	4.42913e-07
Chr17	69079608	-3.66625	0.724308	4.45662e-07
Chr17	66753236	-3.85431	0.76149	4.46122e-07
Chr17	71848302	2.80686	0.554577	4.46757e-07
Chr17	66765724	-3.88288	0.767182	4.46842e-07
Chr17	74746936	-2.99565	0.591976	4.48681e-07
Chr17	66753271	-3.85297	0.761393	4.48716e-07
Chr17	71848208	-2.80665	0.554634	4.48825e-07
Chr17	66753395	-3.97122	0.784805	4.49377e-07
Chr17	73197235	2.93972	0.581026	4.50772e-07
Chr17	66753360	-3.85164	0.761275	4.50946e-07
Chr17	73332501	-2.86788	0.566854	4.51359e-07
Chr17	72785590	2.71679	0.537002	4.51601e-07
Chr17	74746956	-2.99405	0.59194	4.54314e-07
Chr17	66753400	-3.84878	0.761071	4.56601e-07
Chr17	73254228	-3.83927	0.75928	4.58027e-07
Chr17	70397037	-7.4962	1.48263	4.59112e-07
Chr17	66755271	-4.06977	0.804958	4.59417e-07
Chr17	66753599	-3.84724	0.760969	4.59822e-07
Chr17	73197268	2.93653	0.580891	4.60981e-07
Chr17	74747269	-2.99144	0.591819	4.62322e-07
Chr17	66753660	-3.8457	0.76087	4.63072e-07
Chr17	72792243	2.69478	0.533184	4.63595e-07
Chr17	74748135	-2.99041	0.591683	4.6374e-07
Chr17	66753747	-3.84421	0.760768	4.66155e-07
Chr17	66736905	3.56897	0.706312	4.66405e-07
Chr17	72792236	2.6939	0.533136	4.66481e-07
Chr17	65392940	-3.63809	0.720013	4.66783e-07
Chr17	71846302	-2.80333	0.554887	4.68565e-07
Chr17	67905610	-3.19909	0.633254	4.69149e-07
Chr17	66753759	-3.84261	0.76066	4.69526e-07
Chr17	73484565	2.87018	0.568229	4.70954e-07
Chr17	73943859	2.70566	0.535727	4.72526e-07
Chr17	66753794	-3.84103	0.760555	4.72889e-07
Chr17	66753845	-3.83766	0.760242	4.78704e-07
Chr17	71759652	-3.03571	0.601415	4.79503e-07
Chr17	66753928	-3.83653	0.76015	4.80876e-07
Chr17	66728231	3.55386	0.704155	4.81072e-07
Chr17	70460874	2.6915	0.533341	4.82304e-07
Chr17	70851798	2.71951	0.538909	4.82747e-07
Chr17	66754139	-3.8341	0.759972	4.85922e-07
Chr17	67906437	-3.21518	0.637327	4.86562e-07
Chr17	73485180	2.87409	0.569733	4.87e-07
Chr17	66754182	-3.83287	0.75988	4.88469e-07
Chr17	66754233	-3.83162	0.759788	4.91074e-07
Chr17	73478252	-2.88256	0.57162	4.91638e-07
Chr17	68530791	-4.59294	0.910924	4.93489e-07
Chr17	66754280	-3.83033	0.759692	4.93789e-07
Chr17	66756726	-3.84741	0.763119	4.94436e-07
Chr17	66756640	-3.8453	0.762703	4.94493e-07
Chr17	66756784	-3.8478	0.763207	4.94626e-07
Chr17	66756834	-3.84823	0.763296	4.94682e-07
Chr17	66756682	-3.84572	0.762802	4.94756e-07
Chr17	66755616	-3.83895	0.761464	4.94839e-07
Chr17	66756848	-3.84857	0.763377	4.94936e-07
Chr17	66755607	-3.83783	0.761271	4.95337e-07
Chr17	66755469	-3.83702	0.761131	4.95706e-07
Chr17	66754373	-3.82901	0.759595	4.96604e-07
Chr17	66755212	-3.83526	0.760841	4.96685e-07
Chr17	71845324	-2.79591	0.554675	4.97164e-07
Chr17	66755172	-3.83419	0.760686	4.97678e-07
Chr17	66757405	-3.84913	0.763654	4.97746e-07
Chr17	66755861	-3.84113	0.76207	4.97772e-07
Chr17	66757419	-3.84935	0.763714	4.97993e-07
Chr17	66755160	-3.83331	0.760538	4.98115e-07
Chr17	66755655	-3.84021	0.761944	4.98733e-07
Chr17	66757473	-3.84934	0.763765	4.98932e-07
Chr17	66755637	-3.83942	0.761806	4.99076e-07
Chr17	66754405	-3.8278	0.7595	4.99082e-07
Chr17	66755144	-3.83218	0.760377	4.9921e-07
Chr17	66757504	-3.84928	0.763815	4.99971e-07
Chr17	67906258	-3.21237	0.63744	5.00115e-07
Chr17	66757815	-3.85016	0.764021	5.00488e-07
Chr17	73480568	-2.87117	0.569751	5.00506e-07
Chr17	66755073	-3.8301	0.760096	5.01457e-07
Chr17	66754420	-3.82647	0.759404	5.01946e-07
Chr17	66755053	-3.82889	0.759927	5.02672e-07
Chr17	71844828	-2.79482	0.554701	5.02865e-07
Chr17	66754808	-3.82793	0.759757	5.03035e-07
Chr17	67005354	-4.93553	0.979589	5.03035e-07
Chr17	66715980	-4.04629	0.803155	5.03981e-07
Chr17	66754780	-3.82662	0.759577	5.04426e-07
Chr17	66754465	-3.82521	0.759302	5.04515e-07
Chr17	73481529	2.86591	0.568887	5.04623e-07
Chr17	66716190	-4.04189	0.802327	5.04742e-07
Chr17	73203104	2.92361	0.58035	5.04854e-07
Chr17	71844762	-2.79433	0.554692	5.04944e-07
Chr17	66717161	-4.03215	0.800449	5.05641e-07
Chr17	66754641	-3.82525	0.759394	5.05955e-07
Chr17	66754498	-3.82394	0.759206	5.07219e-07
Chr17	71532983	-3.49348	0.693713	5.09441e-07
Chr17	66719779	-4.01091	0.796475	5.09685e-07
Chr17	66717810	-4.01955	0.798279	5.11136e-07
Chr17	73676548	2.84326	0.564715	5.12242e-07
Chr17	68824059	-3.18848	0.633377	5.14272e-07
Chr17	71842955	-2.79358	0.554986	5.15568e-07
Chr17	71844066	-2.79126	0.554617	5.17789e-07
Chr17	71545295	-2.95051	0.586573	5.25033e-07
Chr17	66509203	3.81846	0.75922	5.26719e-07
Chr17	73200780	5.25043	1.04412	5.29112e-07
Chr17	66497288	-3.86426	0.76892	5.37379e-07
Chr17	69096269	-6.54194	1.30218	5.42236e-07
Chr17	70832944	-3.40311	0.677395	5.4228e-07
Chr17	71528794	3.47025	0.690927	5.45686e-07
Chr17	66861728	-3.9265	0.782082	5.51424e-07
Chr17	71843022	-2.78206	0.554138	5.51573e-07
Chr17	71528419	3.46682	0.69054	5.5178e-07
Chr17	71842710	-2.78243	0.554221	5.51803e-07
Chr17	73083059	-2.88039	0.57384	5.54503e-07
Chr17	71842812	-2.78091	0.55411	5.56785e-07
Chr17	66732745	3.54104	0.705999	5.65596e-07
Chr17	66733071	3.54048	0.705894	5.65748e-07
Chr17	73080984	-2.77501	0.553414	5.69401e-07
Chr17	66768973	-3.50158	0.698629	5.76124e-07
Chr17	74743808	-4.33504	0.864955	5.76716e-07
Chr17	66197387	-4.12601	0.823745	5.85752e-07
Chr17	66773816	-3.86907	0.772547	5.87714e-07
Chr17	74033291	2.78968	0.557112	5.90117e-07
Chr17	68209834	-3.91435	0.781869	5.93159e-07
Chr17	72808899	-3.20369	0.640025	5.95692e-07
Chr17	72808884	3.19945	0.639181	5.95748e-07
Chr17	66775784	-3.8687	0.772907	5.96243e-07
Chr17	72808782	3.18675	0.636704	5.97217e-07
Chr17	74707065	2.86171	0.571781	5.9773e-07
Chr17	66199406	-4.11567	0.822342	5.98016e-07
Chr17	74706461	2.85769	0.571389	6.08879e-07
Chr17	74706602	-2.85878	0.57163	6.09543e-07
Chr17	66778866	-3.86817	0.773509	6.10473e-07
Chr17	68857960	3.16337	0.632657	6.12567e-07
Chr17	71801966	-2.80883	0.561815	6.14348e-07
Chr17	73074639	-3.21448	0.642954	6.14382e-07
Chr17	72808352	3.17854	0.635803	6.15358e-07
Chr17	74743828	-3.73405	0.747027	6.17561e-07
Chr17	67257220	-6.1999	1.2405	6.19638e-07
Chr17	73197441	2.95846	0.591943	6.19691e-07
Chr17	71544695	-3.00968	0.602208	6.20156e-07
Chr17	66203460	-4.10209	0.820861	6.21558e-07
Chr17	74679457	-3.25866	0.652225	6.25015e-07
Chr17	71535496	-3.66285	0.733444	6.32003e-07
Chr17	73197345	2.98645	0.59822	6.37952e-07
Chr17	66206290	-4.08669	0.818773	6.41171e-07
Chr17	73197333	2.98606	0.598265	6.41329e-07
Chr17	71844180	-2.76673	0.554357	6.42342e-07
Chr17	66781012	-3.8632	0.774195	6.45409e-07
Chr17	67713519	-3.34907	0.671215	6.46736e-07
Chr17	74748408	-2.94147	0.589588	6.48495e-07
Chr17	74748569	-2.94284	0.589895	6.49374e-07
Chr17	65518893	-3.76356	0.754475	6.50873e-07
Chr17	66370773	-3.93419	0.788724	6.51759e-07
Chr17	66752130	-3.51702	0.705268	6.55959e-07
Chr17	73197281	2.92841	0.587332	6.58758e-07
Chr17	73197311	2.96953	0.595599	6.593e-07
Chr17	71806866	-2.80967	0.563579	6.60642e-07
Chr17	71853987	-2.80409	0.562596	6.64709e-07
Chr17	74687941	-3.10842	0.623676	6.65314e-07
Chr17	71853577	-2.7975	0.561318	6.66064e-07
Chr17	73758573	-5.07377	1.01806	6.66157e-07
Chr17	73758568	-5.07393	1.01811	6.66588e-07
Chr17	68788808	2.93487	0.588989	6.69177e-07
Chr17	71853661	-2.79937	0.56185	6.70822e-07
Chr17	66591253	-3.74117	0.750991	6.73476e-07
Chr17	73762857	-4.00903	0.8049	6.7647e-07
Chr17	73679432	2.81592	0.565452	6.79367e-07
Chr17	74701048	-2.89665	0.581803	6.83518e-07
Chr17	73678872	2.81481	0.565446	6.86059e-07
Chr17	67039728	-3.80136	0.763788	6.89705e-07
Chr17	71851467	2.78307	0.559224	6.90846e-07
Chr17	73678846	2.8137	0.565387	6.91113e-07
Chr17	71524941	3.40168	0.683563	6.91799e-07
Chr17	71852946	2.78685	0.560016	6.91852e-07
Chr17	71852847	2.78635	0.559949	6.92915e-07
Chr17	71850662	2.78243	0.559221	6.94803e-07
Chr17	67597920	-2.94947	0.592826	6.95778e-07
Chr17	72004898	-2.68356	0.539427	6.97372e-07
Chr17	74698087	-2.93898	0.590805	6.98392e-07
Chr17	66210507	-3.89316	0.782631	6.98703e-07
Chr17	72807546	3.20002	0.643303	6.99005e-07
Chr17	73758475	-3.9355	0.791189	6.99731e-07
Chr17	71524151	-3.39653	0.682872	7.00708e-07
Chr17	66787349	-3.85298	0.774669	7.01357e-07
Chr17	66210174	-3.89518	0.783168	7.01692e-07
Chr17	71849034	2.78128	0.559216	7.01994e-07
Chr17	71852106	2.78128	0.559216	7.01994e-07
Chr17	71852490	2.78128	0.559216	7.01994e-07
Chr17	71852642	2.78128	0.559216	7.01994e-07
Chr17	67040235	-3.79527	0.763123	7.02699e-07
Chr17	71523508	-3.39466	0.682725	7.06684e-07
Chr17	66730034	3.6109	0.726308	7.09015e-07
Chr17	72005087	-2.67903	0.538896	7.09921e-07
Chr17	66593230	-3.72428	0.749178	7.1056e-07
Chr17	71848068	-2.78088	0.559415	7.10951e-07
Chr17	71848034	-2.78089	0.559429	7.11366e-07
Chr17	71847965	-2.78081	0.559434	7.1206e-07
Chr17	66787207	-3.8506	0.774662	7.12288e-07
Chr17	71851822	2.76578	0.556435	7.1286e-07
Chr17	71852471	2.77882	0.559068	7.13148e-07
Chr17	71847117	-2.78044	0.559458	7.15241e-07
Chr17	72004832	-2.67939	0.539213	7.18171e-07
Chr17	65456680	-3.68865	0.742325	7.18274e-07
Chr17	72774895	-2.66885	0.537125	7.1926e-07
Chr17	66600839	-3.74333	0.753423	7.20565e-07
Chr17	72809323	3.59762	0.724212	7.2349e-07
Chr17	73254123	-3.58746	0.72239	7.29162e-07
Chr17	65842164	3.54138	0.713165	7.30537e-07
Chr17	73675858	2.80946	0.565769	7.3054e-07
Chr17	71521874	-3.39686	0.684122	7.32198e-07
Chr17	67041266	-3.77898	0.761465	7.41622e-07
Chr17	72005076	-2.66986	0.537987	7.41996e-07
Chr17	72721023	2.75587	0.555713	7.55403e-07
Chr17	70888933	3.53337	0.712917	7.66836e-07
Chr17	67041543	-3.77995	0.762695	7.67505e-07
Chr17	71843816	-2.77159	0.559294	7.69597e-07
Chr17	67041567	-3.78342	0.763571	7.71989e-07
Chr17	67041616	-3.78674	0.764255	7.72346e-07
Chr17	67041658	-3.79001	0.765099	7.77074e-07
Chr17	66709654	3.92416	0.792217	7.77964e-07
Chr17	68819891	3.12621	0.631231	7.81251e-07
Chr17	67042078	-3.79859	0.76706	7.82917e-07
Chr17	65844318	-3.57653	0.722561	7.92313e-07
Chr17	68821732	-3.12401	0.631165	7.93145e-07
Chr17	65838306	3.49755	0.706882	8.0016e-07
Chr17	71700273	-2.56356	0.518171	8.0236e-07
Chr17	67043038	-3.84307	0.776966	8.0674e-07
Chr17	66759942	3.48652	0.70489	8.06966e-07
Chr17	72781120	-2.70667	0.547232	8.07343e-07
Chr17	66704647	-3.87499	0.783757	8.15512e-07
Chr17	72781053	-2.70523	0.54722	8.17695e-07
Chr17	67042906	-3.83417	0.775648	8.19426e-07
Chr17	70444944	-3.66554	0.741545	8.19714e-07
Chr17	67948716	-3.25593	0.658781	8.22864e-07
Chr17	65834915	-3.48026	0.704318	8.27191e-07
Chr17	65833965	-3.47694	0.703663	8.27733e-07
Chr17	65831814	3.47717	0.704031	8.37245e-07
Chr17	72780732	-2.69874	0.54677	8.50771e-07
Chr17	72780633	-2.69695	0.54667	8.61101e-07
Chr17	70824543	-3.2995	0.668921	8.64806e-07
Chr17	68726640	-4.17135	0.846156	8.77181e-07
Chr17	66222318	-3.45966	0.701811	8.77844e-07
Chr17	65844013	-3.60715	0.731848	8.81339e-07
Chr17	70892957	-3.52663	0.715793	8.90049e-07
Chr17	67939605	-3.36805	0.683852	8.98088e-07
Chr17	73929995	2.61306	0.530587	8.99252e-07
Chr17	73940869	2.60583	0.529148	9.00551e-07
Chr17	70444941	-3.47823	0.706591	9.09806e-07
Chr17	74743823	-3.86925	0.786213	9.15244e-07
Chr17	70673331	-3.19458	0.649131	9.15494e-07
Chr17	65824430	-3.46353	0.703796	9.15958e-07
Chr17	74182753	-2.76161	0.561181	9.1666e-07
Chr17	65824197	-3.4618	0.703703	9.24421e-07
Chr17	71593013	-3.46746	0.705287	9.38663e-07
Chr17	73930858	-2.60245	0.529389	9.40693e-07
Chr17	73931127	-2.59961	0.528969	9.47768e-07
Chr17	73758528	-3.91466	0.796785	9.54526e-07
Chr17	68722101	-3.43002	0.698368	9.62231e-07
Chr17	73941672	2.60763	0.530952	9.63356e-07
Chr17	73931492	2.5958	0.528564	9.64337e-07
Chr17	67571394	-3.49211	0.711117	9.65805e-07
Chr17	72735439	2.74037	0.558176	9.71843e-07
Chr17	71851793	2.74438	0.559318	9.85975e-07
Chr17	73758505	-3.8362	0.78197	9.90124e-07
Chr17	72696900	-2.95895	0.603375	9.99264e-07

## Sheet: NRC
NRC
Chr	Position	Effect size	beta	p-value
Chr17	73929471	-3.82785	0.586254	7.52873e-11
Chr17	73980220	-3.41303	0.523153	7.80027e-11
Chr17	73975900	-3.39515	0.522542	9.29107e-11
Chr17	74184010	-3.63756	0.562311	1.11938e-10
Chr17	73934178	-3.39328	0.524958	1.15689e-10
Chr17	74701405	-3.35759	0.51977	1.18873e-10
Chr17	73940091	-3.33929	0.517276	1.22207e-10
Chr17	74002444	-3.27335	0.509351	1.47632e-10
Chr17	74195027	-3.54571	0.55262	1.57872e-10
Chr17	74019029	-3.07905	0.480023	1.59736e-10
Chr17	73968897	-3.177	0.495381	1.60908e-10
Chr17	74168632	-3.55936	0.555998	1.7336e-10
Chr17	73989136	-3.25348	0.508445	1.76611e-10
Chr17	74118277	-3.71505	0.583736	2.20872e-10
Chr17	74028264	-3.0456	0.478865	2.26957e-10
Chr17	74031008	-3.02119	0.477223	2.73901e-10
Chr17	73787017	-4.04121	0.639617	2.96927e-10
Chr17	74178266	3.24173	0.513111	2.97658e-10
Chr17	74051831	-3.42731	0.54261	3.00407e-10
Chr17	73995626	-3.03836	0.481287	3.06908e-10
Chr17	74180742	-3.23239	0.51203	3.07108e-10
Chr17	74173984	-3.17472	0.50299	3.09486e-10
Chr17	74172582	-3.17482	0.503199	3.14312e-10
Chr17	74176335	-3.2374	0.513761	3.30589e-10
Chr17	74037438	-3.08371	0.491153	3.8243e-10
Chr17	74035197	-3.02508	0.482073	3.90672e-10
Chr17	74725105	-3.08767	0.492385	4.01495e-10
Chr17	74679457	-3.14472	0.50258	4.37943e-10
Chr17	73756119	-2.96398	0.474629	4.73486e-10
Chr17	73792456	-3.2995	0.528517	4.79211e-10
Chr17	74687941	-3.00035	0.480621	4.80046e-10
Chr17	73792403	-4.13633	0.662942	4.90191e-10
Chr17	74190430	-3.17245	0.509176	5.18257e-10
Chr17	73753658	-2.98419	0.48018	5.72621e-10
Chr17	73752254	-2.99008	0.481745	6.02075e-10
Chr17	73752237	-2.99064	0.481966	6.08491e-10
Chr17	73751851	-2.99239	0.482355	6.13777e-10
Chr17	73794404	-2.95767	0.476927	6.22352e-10
Chr17	73792684	-2.94185	0.474498	6.28635e-10
Chr17	73750381	-2.99456	0.4831	6.33702e-10
Chr17	74698087	-2.81553	0.454349	6.40894e-10
Chr17	73792361	2.92469	0.472025	6.44099e-10
Chr17	73791090	-2.9258	0.472243	6.4614e-10
Chr17	73790775	-2.9266	0.472406	6.47899e-10
Chr17	73790606	-2.92662	0.472438	6.49506e-10
Chr17	74144631	-3.29303	0.531591	6.49679e-10
Chr17	73749498	-2.99385	0.483387	6.54546e-10
Chr17	74218798	-3.18481	0.514915	6.89804e-10
Chr17	74701048	-2.76686	0.447386	6.92461e-10
Chr17	73746593	-3.00255	0.485911	7.15789e-10
Chr17	74163439	-3.12452	0.506024	7.36606e-10
Chr17	73810119	-3.10574	0.503787	7.83525e-10
Chr17	73784503	-2.97957	0.483401	7.8851e-10
Chr17	74735949	-3.03206	0.492426	8.20629e-10
Chr17	73768400	-3.04155	0.494058	8.26438e-10
Chr17	73743820	-3.02222	0.491148	8.41335e-10
Chr17	74687128	-2.94952	0.480046	8.90719e-10
Chr17	74325964	-3.02661	0.492746	9.0141e-10
Chr17	73761997	-3.01832	0.491407	9.02206e-10
Chr17	73666576	2.91135	0.474095	9.09796e-10
Chr17	74237502	-3.12866	0.509832	9.33904e-10
Chr17	73786750	-2.95413	0.481711	9.57903e-10
Chr17	73769686	-2.97499	0.485461	9.84472e-10
Chr17	73783824	-2.9544	0.482167	9.89597e-10
Chr17	73766867	-2.97507	0.485678	1.00035e-09
Chr17	73763039	-2.98898	0.488119	1.01368e-09
Chr17	73763621	-2.98017	0.487725	1.09969e-09
Chr17	74740756	-2.78453	0.457357	1.26043e-09
Chr17	73668181	2.94279	0.483451	1.27047e-09
Chr17	74727661	-2.7634	0.454177	1.29119e-09
Chr17	74740765	-2.78026	0.457074	1.3046e-09
Chr17	74740793	-2.77742	0.456917	1.33837e-09
Chr17	74725961	-2.75099	0.452679	1.3506e-09
Chr17	73664651	2.89449	0.476408	1.36305e-09
Chr17	74728999	-2.76121	0.454989	1.42229e-09
Chr17	73761428	-3.94181	0.649547	1.424e-09
Chr17	74740890	-2.76858	0.456385	1.44355e-09
Chr17	74719691	-2.76938	0.456533	1.44557e-09
Chr17	74719717	-2.76821	0.456412	1.45413e-09
Chr17	74723574	-2.77947	0.458438	1.47432e-09
Chr17	74740916	-2.76185	0.455982	1.52953e-09
Chr17	74741147	-2.85104	0.470857	1.54786e-09
Chr17	73677625	2.87357	0.474806	1.57568e-09
Chr17	74740965	-2.75869	0.455826	1.57609e-09
Chr17	73792414	-4.97549	0.822475	1.60197e-09
Chr17	74741029	-2.75252	0.455465	1.66293e-09
Chr17	74741034	-2.74909	0.455301	1.71864e-09
Chr17	74741225	-2.74442	0.454874	1.76776e-09
Chr17	74741231	-2.73997	0.454508	1.8219e-09
Chr17	74732574	-2.93986	0.487755	1.83426e-09
Chr17	73787032	-3.7861	0.628534	1.87555e-09
Chr17	74741303	-2.73068	0.454034	1.98696e-09
Chr17	74741312	-2.75068	0.457393	1.99234e-09
Chr17	74731708	-2.91332	0.484488	2.00008e-09
Chr17	74731802	-2.91139	0.484521	2.05439e-09
Chr17	74739582	-2.93118	0.487845	2.05919e-09
Chr17	73666797	2.85713	0.475763	2.09789e-09
Chr17	73667369	2.8566	0.475827	2.12252e-09
Chr17	73666535	2.85577	0.475764	2.13516e-09
Chr17	74741840	-2.76224	0.460281	2.15199e-09
Chr17	73667897	2.85633	0.47597	2.15366e-09
Chr17	73668147	2.85767	0.47622	2.15809e-09
Chr17	74741420	-2.72066	0.453441	2.16716e-09
Chr17	73668206	2.85623	0.476321	2.2152e-09
Chr17	73668342	2.85619	0.476357	2.22249e-09
Chr17	73665826	2.85424	0.476049	2.22552e-09
Chr17	74741425	-2.71744	0.453286	2.23531e-09
Chr17	74741851	-2.76007	0.460404	2.2363e-09
Chr17	74146646	-3.15118	0.525747	2.25234e-09
Chr17	73938394	2.73503	0.457171	2.41136e-09
Chr17	74741738	-2.71264	0.453761	2.47653e-09
Chr17	73787028	-3.92119	0.656273	2.52487e-09
Chr17	74716659	-2.79123	0.467331	2.55932e-09
Chr17	73765267	-2.92148	0.489381	2.6058e-09
Chr17	73765294	-2.91943	0.48911	2.61966e-09
Chr17	73765303	-2.91849	0.489028	2.63465e-09
Chr17	73674360	2.84659	0.477187	2.67604e-09
Chr17	74380320	-2.59432	0.434988	2.69633e-09
Chr17	74335340	-3.83923	0.643817	2.71083e-09
Chr17	73888049	-3.30146	0.553677	2.71818e-09
Chr17	73668184	2.91936	0.489655	2.72982e-09
Chr17	74380272	-2.59236	0.434836	2.73625e-09
Chr17	73674427	2.8444	0.477214	2.7571e-09
Chr17	74738008	-2.88658	0.484544	2.80997e-09
Chr17	74741917	-2.70535	0.454339	2.85849e-09
Chr17	74377061	-2.5805	0.433707	2.93919e-09
Chr17	74738463	-2.88209	0.484494	2.96067e-09
Chr17	74741968	-2.70293	0.454438	2.97536e-09
Chr17	74742420	-2.70031	0.454531	3.10345e-09
Chr17	74322825	-2.97649	0.501449	3.20055e-09
Chr17	74742511	-2.69756	0.454613	3.2401e-09
Chr17	74739013	-2.87375	0.484363	3.25354e-09
Chr17	74278977	-2.99228	0.504442	3.27716e-09
Chr17	74282139	-2.98381	0.50365	3.42848e-09
Chr17	73682381	-2.82077	0.477772	3.87542e-09
Chr17	74742911	-2.68264	0.455099	4.09944e-09
Chr17	74743102	-2.68218	0.455293	4.18711e-09
Chr17	74743162	-2.68165	0.455424	4.2597e-09
Chr17	74743302	-2.68091	0.455538	4.33945e-09
Chr17	74706407	2.56271	0.435481	4.34927e-09
Chr17	74730660	-2.67705	0.455209	4.45029e-09
Chr17	73739649	-2.79387	0.475574	4.61873e-09
Chr17	74488432	-3.08111	0.525159	4.83707e-09
Chr17	74288428	-2.6343	0.449064	4.86006e-09
Chr17	73664060	2.79605	0.476868	4.94325e-09
Chr17	74304910	-2.71662	0.463935	5.17743e-09
Chr17	74303568	-2.70243	0.461639	5.22751e-09
Chr17	74304380	-2.70959	0.46288	5.23429e-09
Chr17	74301135	-2.69499	0.46043	5.25204e-09
Chr17	74299100	-2.67572	0.457439	5.37366e-09
Chr17	73688793	2.65176	0.453658	5.50528e-09
Chr17	74743540	-2.77266	0.474465	5.55547e-09
Chr17	74743808	-3.86251	0.66122	5.63107e-09
Chr17	74744126	-2.68537	0.460052	5.78004e-09
Chr17	74740701	-2.81642	0.482515	5.78488e-09
Chr17	73730199	-2.73274	0.468345	5.85662e-09
Chr17	74715749	-3.662	0.62812	6.02583e-09
Chr17	74737525	-2.77817	0.476608	6.06312e-09
Chr17	73729256	-2.72637	0.467802	6.09912e-09
Chr17	73728109	-2.72056	0.467025	6.1997e-09
Chr17	74744223	-2.65954	0.456604	6.22509e-09
Chr17	74744502	-2.68002	0.460254	6.2874e-09
Chr17	73725890	-2.71025	0.466074	6.58732e-09
Chr17	74744913	-2.65288	0.456794	6.8849e-09
Chr17	74743853	-2.73015	0.470231	6.95111e-09
Chr17	74744962	-2.65113	0.456823	7.05798e-09
Chr17	74751179	-2.7031	0.465905	7.12358e-09
Chr17	74302064	-2.77192	0.477867	7.17568e-09
Chr17	74745010	-2.64913	0.456852	7.25862e-09
Chr17	74372493	-2.5684	0.443462	7.56272e-09
Chr17	74371456	-2.57394	0.444864	7.82571e-09
Chr17	73717015	-2.66486	0.460732	7.91587e-09
Chr17	74370689	-2.57555	0.445386	7.97406e-09
Chr17	74745995	-2.63788	0.456983	8.47503e-09
Chr17	73721536	-2.66035	0.461037	8.57636e-09
Chr17	73717981	-2.76303	0.478995	8.67567e-09
Chr17	74746232	-2.6358	0.457028	8.73379e-09
Chr17	73720626	-2.65334	0.460472	8.99696e-09
Chr17	74746352	-2.63381	0.457128	9.02696e-09
Chr17	74706461	2.51883	0.437198	9.04515e-09
Chr17	74367199	-2.58448	0.448706	9.12179e-09
Chr17	74367017	-2.58367	0.448733	9.23822e-09
Chr17	73719959	-2.64868	0.460043	9.25125e-09
Chr17	73719842	-2.64486	0.459618	9.41394e-09
Chr17	74706602	-2.51684	0.437376	9.41849e-09
Chr17	74746656	-2.62927	0.457126	9.56759e-09
Chr17	74364688	-2.59074	0.450512	9.62752e-09
Chr17	73717369	-2.63502	0.458305	9.69387e-09
Chr17	73717857	-2.63647	0.458696	9.79289e-09
Chr17	74707065	2.51307	0.437522	1.0018e-08
Chr17	74746720	-2.62284	0.457161	1.04152e-08
Chr17	73511202	-3.05181	0.531985	1.04513e-08
Chr17	74370359	-2.59521	0.452643	1.06481e-08
Chr17	73507559	-3.04627	0.531421	1.07195e-08
Chr17	74746694	-2.71694	0.474395	1.10459e-08
Chr17	74373625	2.42949	0.424247	1.1083e-08
Chr17	74743536	-2.91529	0.509204	1.11746e-08
Chr17	74746936	-2.61534	0.45713	1.14366e-08
Chr17	74746807	-2.71329	0.474405	1.1562e-08
Chr17	74746956	-2.61269	0.457115	1.18175e-08
Chr17	74746849	-2.7102	0.474405	1.2009e-08
Chr17	74747269	-2.60687	0.457056	1.26714e-08
Chr17	74743682	-2.75223	0.482561	1.26891e-08
Chr17	73839879	-3.55968	0.624224	1.27489e-08
Chr17	74743828	-3.26814	0.573333	1.29222e-08
Chr17	74750794	-2.63722	0.462681	1.29509e-08
Chr17	74750613	-2.63211	0.461904	1.30618e-08
Chr17	74748135	-2.60228	0.456978	1.33573e-08
Chr17	74752486	-2.68362	0.471393	1.34812e-08
Chr17	74752831	-2.68805	0.47218	1.34893e-08
Chr17	73540227	-2.98953	0.525467	1.37712e-08
Chr17	74751653	-2.64286	0.464724	1.39594e-08
Chr17	73546120	-2.86963	0.505229	1.45448e-08
Chr17	74352192	-2.62434	0.462496	1.50222e-08
Chr17	74349972	-2.62975	0.463571	1.51511e-08
Chr17	74743917	-2.73966	0.483129	1.5341e-08
Chr17	74743823	-3.4079	0.602024	1.62474e-08
Chr17	74748653	-2.68831	0.474921	1.62662e-08
Chr17	74348694	-2.62698	0.464417	1.66479e-08
Chr17	74348823	-2.62531	0.464137	1.66671e-08
Chr17	74348453	-2.62719	0.464603	1.68242e-08
Chr17	74748954	-2.68954	0.475751	1.69643e-08
Chr17	72766170	2.60925	0.461715	1.71651e-08
Chr17	74748968	-2.69014	0.47611	1.72613e-08
Chr17	74344753	-2.6545	0.470299	1.78641e-08
Chr17	74744547	-2.72844	0.483652	1.81708e-08
Chr17	74750441	-2.63058	0.466737	1.87258e-08
Chr17	72790550	-2.68315	0.476999	1.99512e-08
Chr17	73575909	-3.36785	0.600431	2.18711e-08
Chr17	73715108	-2.52384	0.450314	2.24337e-08
Chr17	73714980	-2.5231	0.450299	2.26204e-08
Chr17	73714965	-2.51719	0.450239	2.42793e-08
Chr17	72765849	2.54608	0.45675	2.66682e-08
Chr17	70783493	-3.24629	0.582453	2.67978e-08
Chr17	72763693	2.54563	0.456759	2.68347e-08
Chr17	73541922	2.75942	0.495172	2.69241e-08
Chr17	72765013	2.57132	0.461493	2.70628e-08
Chr17	72764060	2.5618	0.459995	2.74601e-08
Chr17	72766177	2.53983	0.457498	3.03517e-08
Chr17	73517779	-2.96838	0.535552	3.19241e-08
Chr17	72767408	2.53339	0.457715	3.33639e-08
Chr17	72767458	2.53429	0.457905	3.34268e-08
Chr17	72762152	2.53039	0.457375	3.38304e-08
Chr17	72764981	-2.6169	0.473106	3.40397e-08
Chr17	72763728	2.57806	0.466116	3.41127e-08
Chr17	74375473	-2.32253	0.420038	3.44256e-08
Chr17	73676548	2.44476	0.442155	3.44538e-08
Chr17	70684891	-3.7845	0.684676	3.47966e-08
Chr17	70687637	-3.78333	0.684535	3.49083e-08
Chr17	72764161	2.59593	0.469693	3.49089e-08
Chr17	72764047	2.59427	0.46941	3.49459e-08
Chr17	72764150	2.59557	0.469656	3.49724e-08
Chr17	74374299	2.3265	0.420976	3.49885e-08
Chr17	73711013	-2.48581	0.449809	3.50076e-08
Chr17	72762011	2.57279	0.465628	3.51942e-08
Chr17	74374024	2.32676	0.421106	3.5206e-08
Chr17	74373581	2.32754	0.421383	3.55626e-08
Chr17	72765579	2.60343	0.471491	3.59439e-08
Chr17	72765923	2.57274	0.466162	3.64981e-08
Chr17	72745618	2.52725	0.458053	3.68295e-08
Chr17	72745718	2.52607	0.458076	3.74245e-08
Chr17	72745529	2.52729	0.458365	3.76e-08
Chr17	73695761	-2.48237	0.450273	3.77414e-08
Chr17	73695799	-2.48133	0.450231	3.81278e-08
Chr17	74004807	4.78027	0.867537	3.83576e-08
Chr17	72746120	2.52363	0.458115	3.86661e-08
Chr17	72744918	2.57112	0.466929	3.91679e-08
Chr17	74748408	-2.49683	0.453935	4.05233e-08
Chr17	74748569	-2.49747	0.454186	4.08927e-08
Chr17	72747439	2.5189	0.458223	4.12837e-08
Chr17	73697417	-2.4711	0.449611	4.15203e-08
Chr17	72747746	2.51808	0.458223	4.17013e-08
Chr17	72766386	2.5555	0.465461	4.29043e-08
Chr17	72763616	-2.64961	0.482615	4.29387e-08
Chr17	70675803	-3.7896	0.690312	4.30367e-08
Chr17	74762180	-2.85409	0.519932	4.31213e-08
Chr17	70674112	-3.78924	0.690347	4.32315e-08
Chr17	72767086	2.55457	0.465435	4.33087e-08
Chr17	72767097	2.55457	0.465435	4.33087e-08
Chr17	72767119	2.55457	0.465435	4.33087e-08
Chr17	72766643	2.55455	0.465433	4.33153e-08
Chr17	72766692	2.55455	0.465433	4.33153e-08
Chr17	72767042	2.55455	0.465433	4.33153e-08
Chr17	72767299	2.55455	0.465433	4.33153e-08
Chr17	72745539	2.56012	0.466457	4.33397e-08
Chr17	72745594	2.55991	0.466455	4.34453e-08
Chr17	72745711	2.55936	0.466449	4.37181e-08
Chr17	72745860	2.55887	0.466445	4.39625e-08
Chr17	73663171	2.56425	0.467578	4.44061e-08
Chr17	73697798	-2.46369	0.4493	4.45841e-08
Chr17	72746251	2.55748	0.46643	4.46612e-08
Chr17	73663240	2.56173	0.467241	4.47683e-08
Chr17	72746541	2.55721	0.466436	4.48262e-08
Chr17	72767231	2.58988	0.472416	4.48836e-08
Chr17	72746474	2.55669	0.466421	4.50598e-08
Chr17	73663346	2.559	0.466896	4.52205e-08
Chr17	73697953	-2.46007	0.449038	4.58193e-08
Chr17	74751433	-2.68044	0.489396	4.62053e-08
Chr17	73568765	-3.0082	0.549298	4.63563e-08
Chr17	73568840	-3.01304	0.5502	4.64048e-08
Chr17	73569054	-3.01537	0.550667	4.65144e-08
Chr17	73710332	-2.45545	0.448586	4.70578e-08
Chr17	73568748	-3.00342	0.548768	4.72553e-08
Chr17	73710276	-2.45342	0.448495	4.79664e-08
Chr17	73569494	-3.07047	0.561505	4.85251e-08
Chr17	73576579	-3.31684	0.606927	4.94293e-08
Chr17	73704997	-2.44804	0.447981	4.95317e-08
Chr17	73701507	-2.44846	0.448088	4.96324e-08
Chr17	73706288	-2.44736	0.447928	4.97772e-08
Chr17	73569646	-3.05757	0.559703	5.00254e-08
Chr17	73705474	-2.44695	0.44798	5.02095e-08
Chr17	73662481	2.56863	0.470263	5.02271e-08
Chr17	73675858	2.41732	0.442858	5.12618e-08
Chr17	73569850	-3.08497	0.566346	5.46051e-08
Chr17	73668531	2.41847	0.444064	5.48877e-08
Chr17	73703895	-2.43989	0.448119	5.53389e-08
Chr17	74753848	-2.68701	0.493924	5.67773e-08
Chr17	73670545	2.41582	0.444109	5.69147e-08
Chr17	73678138	2.33131	0.428724	5.75219e-08
Chr17	72768767	-2.48331	0.457009	5.88043e-08
Chr17	73570508	-3.12867	0.575988	5.94646e-08
Chr17	72713222	-2.54955	0.469632	6.04616e-08
Chr17	74757825	-2.70628	0.498515	6.05157e-08
Chr17	73673937	2.40906	0.444101	6.1905e-08
Chr17	73674254	2.40873	0.444069	6.20317e-08
Chr17	73678846	2.40012	0.442508	6.21431e-08
Chr17	72725695	-2.62174	0.483397	6.22513e-08
Chr17	73783412	-2.28208	0.420854	6.26243e-08
Chr17	73662134	2.67436	0.493329	6.31308e-08
Chr17	73678872	2.39796	0.442549	6.40234e-08
Chr17	73679432	2.39602	0.442547	6.55909e-08
Chr17	73570746	-3.1188	0.576421	6.68906e-08
Chr17	73570479	-3.10945	0.574695	6.68908e-08
Chr17	73570739	-3.11526	0.575867	6.72378e-08
Chr17	73571075	-3.12468	0.577685	6.75064e-08
Chr17	73571084	-3.12747	0.578203	6.7511e-08
Chr17	73571125	-3.1305	0.578774	6.75503e-08
Chr17	73571006	-3.12118	0.577066	6.76019e-08
Chr17	73571241	-3.13931	0.580531	6.79972e-08
Chr17	73571300	-3.14202	0.581049	6.80557e-08
Chr17	73571192	-3.13305	0.579395	6.80787e-08
Chr17	73753429	-2.55297	0.472367	6.91482e-08
Chr17	73305395	-2.46031	0.455251	6.928e-08
Chr17	73518531	-2.79305	0.51737	7.15098e-08
Chr17	73303099	-2.46713	0.457379	7.33049e-08
Chr17	73710395	-2.52132	0.467562	7.39463e-08
Chr17	73657123	2.64674	0.49101	7.48039e-08
Chr17	73753440	-2.56203	0.475516	7.5847e-08
Chr17	73524008	-2.80091	0.520248	7.75757e-08
Chr17	70661730	-3.69381	0.686579	7.92099e-08
Chr17	73533877	-2.79303	0.519309	7.99413e-08
Chr17	73536991	-2.78454	0.517785	8.01946e-08
Chr17	73539294	-2.75384	0.512449	8.1931e-08
Chr17	73512585	-2.75118	0.511991	8.21116e-08
Chr17	73743975	-2.75707	0.513369	8.34608e-08
Chr17	70654368	-3.65935	0.682509	8.76506e-08
Chr17	74127570	-3.06303	0.572528	9.34187e-08
Chr17	73806262	-2.3154	0.43293	9.4343e-08
Chr17	72721398	2.40206	0.449292	9.53168e-08
Chr17	73799737	-2.29204	0.428967	9.69894e-08
Chr17	73798781	-2.28935	0.428593	9.78525e-08
Chr17	72763858	2.49518	0.467265	9.86984e-08
Chr17	72763876	2.49599	0.46743	9.87895e-08
Chr17	72763865	2.49574	0.467394	9.88483e-08
Chr17	73962817	-3.09459	0.579784	1.00051e-07
Chr17	73664421	2.3751	0.445648	1.04494e-07
Chr17	73314600	-2.4668	0.463016	1.05557e-07
Chr17	73571456	-3.0783	0.577821	1.05706e-07
Chr17	73663899	2.37196	0.445634	1.08497e-07
Chr17	74436090	-5.53438	1.04048	1.10629e-07
Chr17	73653933	2.68873	0.507318	1.22817e-07
Chr17	70776049	-3.69686	0.698689	1.28795e-07
Chr17	72766164	2.53176	0.478643	1.29965e-07
Chr17	70771019	-3.70092	0.699752	1.30362e-07
Chr17	70771054	-3.70081	0.699735	1.30381e-07
Chr17	70789039	-3.69494	0.69865	1.30519e-07
Chr17	70766074	-3.70324	0.70038	1.31371e-07
Chr17	73485180	2.35415	0.445447	1.33207e-07
Chr17	72781919	-2.52075	0.47703	1.33686e-07
Chr17	70789349	-3.69171	0.698628	1.33714e-07
Chr17	70786327	-3.69154	0.698699	1.34274e-07
Chr17	73929542	2.98134	0.56448	1.35645e-07
Chr17	73478252	-2.36012	0.446868	1.35721e-07
Chr17	73455230	-2.85184	0.539989	1.35855e-07
Chr17	73930571	-2.97432	0.56331	1.36751e-07
Chr17	73929504	2.98057	0.564639	1.37758e-07
Chr17	73480568	-2.35048	0.44541	1.38954e-07
Chr17	73743116	-2.41262	0.457304	1.39982e-07
Chr17	73484565	2.34387	0.44428	1.40069e-07
Chr17	73481529	2.34582	0.444741	1.40891e-07
Chr17	73742577	-2.41217	0.45737	1.41319e-07
Chr17	70785510	-3.71333	0.704208	1.42042e-07
Chr17	73742248	-2.41112	0.457473	1.44004e-07
Chr17	73456168	2.84957	0.541157	1.47798e-07
Chr17	73740348	-2.41116	0.458004	1.48767e-07
Chr17	70792877	-3.67294	0.697857	1.49844e-07
Chr17	73738719	-2.41194	0.460219	1.68991e-07
Chr17	71115476	2.99671	0.572273	1.72986e-07
Chr17	70749031	-4.02625	0.769145	1.74667e-07
Chr17	73890237	-2.92787	0.559714	1.78178e-07
Chr17	73940135	3.45214	0.660578	1.83094e-07
Chr17	70749053	-3.69959	0.708944	1.90588e-07
Chr17	72780929	-2.46687	0.472794	1.91407e-07
Chr17	70749022	-4.2383	0.812772	1.94541e-07
Chr17	73899434	-2.43862	0.468147	2.00379e-07
Chr17	74760220	2.57139	0.493653	2.00595e-07
Chr17	72780899	-2.46108	0.472628	2.02397e-07
Chr17	74759942	-2.59292	0.498115	2.04297e-07
Chr17	73413568	-2.69454	0.517662	2.04576e-07
Chr17	73737291	-2.39021	0.459533	2.08798e-07
Chr17	73333320	2.6883	0.517381	2.14923e-07
Chr17	73939853	2.98672	0.574836	2.15146e-07
Chr17	73417473	-2.62303	0.504863	2.15444e-07
Chr17	70740479	-3.60583	0.69486	2.2273e-07
Chr17	73417971	-2.62738	0.506494	2.25005e-07
Chr17	73736789	-2.37319	0.457561	2.25923e-07
Chr17	74022006	2.17799	0.420215	2.30257e-07
Chr17	74023395	2.17799	0.420215	2.30257e-07
Chr17	73419626	-2.57623	0.497282	2.3325e-07
Chr17	73419852	-2.57279	0.496743	2.3486e-07
Chr17	73420036	-2.57156	0.496548	2.35422e-07
Chr17	70833305	2.32018	0.448194	2.38132e-07
Chr17	73420995	-2.45772	0.475201	2.44249e-07
Chr17	70675205	-3.63511	0.703393	2.49488e-07
Chr17	73423511	-2.43419	0.471193	2.52073e-07
Chr17	73736594	-2.36264	0.457382	2.52652e-07
Chr17	73735901	-2.36113	0.457237	2.54921e-07
Chr17	72137114	-2.16875	0.420141	2.57555e-07
Chr17	73735361	-2.35491	0.456432	2.61115e-07
Chr17	73427456	-2.44867	0.474644	2.61684e-07
Chr17	73425796	-2.43398	0.471839	2.62346e-07
Chr17	73734439	-2.35372	0.456363	2.63648e-07
Chr17	73732747	-2.35221	0.456181	2.65386e-07
Chr17	73732459	-2.35001	0.455847	2.66888e-07
Chr17	73732566	-2.35027	0.45593	2.67377e-07
Chr17	73732191	-2.34906	0.455744	2.68183e-07
Chr17	72134394	-2.16298	0.419896	2.72622e-07
Chr17	73731251	-2.3414	0.454842	2.77744e-07
Chr17	73730572	-2.33904	0.454496	2.79617e-07
Chr17	73485830	-2.4432	0.474943	2.82971e-07
Chr17	73730025	-2.33653	0.454245	2.83604e-07
Chr17	72133167	-2.15812	0.419612	2.84563e-07
Chr17	72132986	-2.15639	0.419455	2.87896e-07
Chr17	73940278	2.71782	0.528743	2.89069e-07
Chr17	73482678	2.40764	0.468411	2.89292e-07
Chr17	74370607	2.14694	0.417964	2.94471e-07
Chr17	74743782	-3.77264	0.735269	3.03442e-07
Chr17	73944099	2.69817	0.526656	3.16115e-07
Chr17	73944429	2.69751	0.526599	3.17273e-07
Chr17	70724328	-3.63811	0.710333	3.18643e-07
Chr17	73951043	2.70654	0.528611	3.21336e-07
Chr17	73945358	2.69327	0.526134	3.23237e-07
Chr17	73945624	2.69315	0.526235	3.25294e-07
Chr17	73716988	-2.28262	0.446317	3.31218e-07
Chr17	73946682	2.69198	0.526778	3.38358e-07
Chr17	73946998	2.69172	0.52689	3.41191e-07
Chr17	72778917	-2.39863	0.469562	3.42004e-07
Chr17	73947965	2.69222	0.527207	3.44994e-07
Chr17	73948498	2.69348	0.527526	3.46274e-07
Chr17	73948674	2.69436	0.527709	3.46457e-07
Chr17	73948644	2.69382	0.527651	3.47315e-07
Chr17	73358333	-2.79012	0.547044	3.56443e-07
Chr17	73411257	-2.72706	0.534954	3.61361e-07
Chr17	73407984	2.70063	0.530133	3.68063e-07
Chr17	73781811	-2.14209	0.420628	3.71257e-07
Chr17	73380196	-2.79052	0.547961	3.71334e-07
Chr17	73379686	-2.7917	0.548218	3.71798e-07
Chr17	73379638	2.7918	0.548241	3.71873e-07
Chr17	73379250	-2.79192	0.54827	3.7196e-07
Chr17	73941511	3.08824	0.606741	3.76562e-07
Chr17	73403318	2.71132	0.532832	3.79291e-07
Chr17	74739716	-2.26839	0.445791	3.79399e-07
Chr17	73421651	-2.57822	0.506831	3.82393e-07
Chr17	73952567	2.6869	0.528481	3.87953e-07
Chr17	73575377	-3.03463	0.596914	3.88622e-07
Chr17	73396108	-2.72662	0.53643	3.90584e-07
Chr17	73399003	-2.7208	0.535302	3.909e-07
Chr17	73408087	2.69198	0.52972	3.9264e-07
Chr17	73395557	-2.72933	0.537075	3.92739e-07
Chr17	73575419	-3.03607	0.597469	3.93337e-07
Chr17	73396748	-2.7242	0.536105	3.93522e-07
Chr17	73575430	-3.03837	0.598151	3.97352e-07
Chr17	73941383	2.68678	0.528952	3.97728e-07
Chr17	70703134	-3.51042	0.69119	3.99042e-07
Chr17	70719080	-3.62422	0.713681	4.00283e-07
Chr17	73392682	-2.73488	0.538599	4.01194e-07
Chr17	73436771	-2.51937	0.49619	4.01897e-07
Chr17	73393194	-2.73245	0.538214	4.0306e-07
Chr17	73931719	2.59039	0.510255	4.03513e-07
Chr17	73391381	-2.73817	0.539394	4.04133e-07
Chr17	73448992	-2.68095	0.528145	4.04572e-07
Chr17	73931702	2.59102	0.510433	4.04659e-07
Chr17	73574443	-3.01499	0.594015	4.05742e-07
Chr17	73931768	2.58934	0.510169	4.06088e-07
Chr17	73931919	2.58893	0.510143	4.07237e-07
Chr17	73435331	-2.50783	0.494224	4.08578e-07
Chr17	73785049	-2.12659	0.419094	4.08601e-07
Chr17	73391046	-2.73883	0.539891	4.11459e-07
Chr17	73785584	-2.12374	0.418755	4.14441e-07
Chr17	73375705	-2.78345	0.54903	4.18329e-07
Chr17	73434982	-2.50375	0.493868	4.18497e-07
Chr17	73375167	-2.78609	0.549584	4.18997e-07
Chr17	73335909	2.62725	0.518259	4.19171e-07
Chr17	73373527	-2.78894	0.550155	4.19186e-07
Chr17	73852054	-2.20308	0.434589	4.19256e-07
Chr17	73375695	-2.78326	0.549064	4.19758e-07
Chr17	73434777	-2.50043	0.493351	4.21622e-07
Chr17	73369121	-2.7993	0.552365	4.22517e-07
Chr17	73369162	-3.16055	0.623705	4.23571e-07
Chr17	73336020	2.6275	0.518576	4.24937e-07
Chr17	73856638	-2.14515	0.423419	4.26062e-07
Chr17	73370050	-2.79397	0.551524	4.26796e-07
Chr17	73433868	-2.49266	0.492113	4.28351e-07
Chr17	73335370	2.61954	0.517193	4.29033e-07
Chr17	73369954	-2.79275	0.551539	4.32064e-07
Chr17	73442633	2.66115	0.52555	4.32103e-07
Chr17	73369278	-2.7928	0.551632	4.33783e-07
Chr17	73854005	-2.17708	0.430268	4.40571e-07
Chr17	73365693	-2.79358	0.552263	4.43785e-07
Chr17	70718076	-3.60698	0.713202	4.4607e-07
Chr17	73376888	-2.78154	0.550004	4.46393e-07
Chr17	74031131	2.22746	0.440541	4.48996e-07
Chr17	70716689	-3.60523	0.713138	4.50727e-07
Chr17	73362545	-2.79147	0.552266	4.52767e-07
Chr17	70716463	-3.60422	0.713063	4.52806e-07
Chr17	73361771	-2.79135	0.552307	4.54157e-07
Chr17	73361660	-2.79059	0.552267	4.56537e-07
Chr17	70716445	-3.60274	0.713017	4.56942e-07
Chr17	70704421	-3.4916	0.691114	4.58534e-07
Chr17	73359374	-2.78941	0.552278	4.6191e-07
Chr17	73358767	-2.78852	0.552131	4.62545e-07
Chr17	74009427	2.14403	0.424532	4.62862e-07
Chr17	73431264	-2.45927	0.487173	4.68388e-07
Chr17	70711398	-3.49084	0.691898	4.75122e-07
Chr17	74017990	2.12337	0.420879	4.75679e-07
Chr17	73355410	2.78238	0.551925	4.85257e-07
Chr17	74033291	2.1912	0.434668	4.85655e-07
Chr17	73946311	2.65548	0.527007	4.91464e-07
Chr17	73663612	2.21337	0.43932	4.93031e-07
Chr17	72439990	-2.69211	0.534372	4.93748e-07
Chr17	70705095	-3.48029	0.690889	4.94977e-07
Chr17	73951390	2.67478	0.531149	4.99025e-07
Chr17	70712599	-3.58646	0.712304	5.01166e-07
Chr17	73865050	-2.08912	0.414951	5.02215e-07
Chr17	72192793	-2.19342	0.435855	5.07844e-07
Chr17	73351613	-2.7754	0.551518	5.08291e-07
Chr17	73642286	3.13874	0.62403	5.1492e-07
Chr17	73949142	2.65936	0.528848	5.18111e-07
Chr17	73429913	-2.4233	0.482149	5.25031e-07
Chr17	73348298	-2.77037	0.551336	5.28305e-07
Chr17	73348257	-2.76991	0.551316	5.30104e-07
Chr17	73662851	2.2101	0.439924	5.31052e-07
Chr17	73716122	-2.18575	0.435081	5.31185e-07
Chr17	73663064	2.20873	0.439722	5.3334e-07
Chr17	73955622	2.66869	0.531464	5.37801e-07
Chr17	73716078	-2.18449	0.435169	5.42087e-07
Chr17	73346456	2.76683	0.551209	5.42897e-07
Chr17	74035511	2.22325	0.443011	5.45883e-07
Chr17	73839101	-2.66097	0.530323	5.48297e-07
Chr17	73956068	2.66653	0.531442	5.48586e-07
Chr17	72810363	-3.2086	0.639649	5.52474e-07
Chr17	73758475	-3.14728	0.627434	5.52661e-07
Chr17	72793804	-2.2738	0.453347	5.54182e-07
Chr17	73346272	-2.76417	0.55114	5.54803e-07
Chr17	73343314	-2.76205	0.55089	5.59314e-07
Chr17	73345645	-2.76327	0.551152	5.59806e-07
Chr17	73344409	-2.76188	0.550976	5.62504e-07
Chr17	73342840	-2.76062	0.550753	5.63238e-07
Chr17	74366103	-2.07614	0.414607	5.77833e-07
Chr17	72368999	-2.34665	0.468844	5.84771e-07
Chr17	73791307	-2.01353	0.402431	5.90094e-07
Chr17	74267331	2.06639	0.413023	5.91108e-07
Chr17	72809694	-3.21412	0.642881	6.01947e-07
Chr17	73940066	2.7732	0.555054	6.12253e-07
Chr17	73161584	3.23981	0.64865	6.17205e-07
Chr17	73758450	-3.18899	0.638625	6.20909e-07
Chr17	72810535	-3.22662	0.646257	6.23305e-07
Chr17	73380574	-2.98034	0.596949	6.23815e-07
Chr17	74105853	-3.41251	0.683551	6.24744e-07
Chr17	73789401	-2.0023	0.401656	6.48339e-07
Chr17	73961642	2.12394	0.426876	6.8098e-07
Chr17	70649716	-3.49748	0.703018	6.83082e-07
Chr17	73951018	2.63942	0.530661	6.86991e-07
Chr17	70838478	-3.51168	0.706093	6.88549e-07
Chr17	73790985	-1.99598	0.401426	6.9265e-07
Chr17	73953784	2.63673	0.530436	6.97531e-07
Chr17	73372444	-2.75455	0.554167	6.98431e-07
Chr17	72764333	2.45622	0.49429	7.03576e-07
Chr17	72442787	-2.50451	0.504148	7.08501e-07
Chr17	72765708	2.55224	0.514142	7.22205e-07
Chr17	73787866	-1.99247	0.401525	7.28942e-07
Chr17	73452352	-2.66329	0.537103	7.42653e-07
Chr17	72152958	-2.1835	0.440358	7.43202e-07
Chr17	73789740	-1.98605	0.400639	7.48071e-07
Chr17	74368658	2.07314	0.418382	7.55988e-07
Chr17	73762857	-3.15332	0.63686	7.70744e-07
Chr17	73284317	-2.3786	0.481137	8.01427e-07
Chr17	73955786	2.63166	0.532626	8.12836e-07
Chr17	73956130	2.63051	0.532605	8.21057e-07
Chr17	73453485	2.66963	0.540642	8.25484e-07
Chr17	73189055	2.25754	0.457289	8.30074e-07
Chr17	73200780	4.0554	0.821799	8.38659e-07
Chr17	73959066	2.62593	0.532628	8.58682e-07
Chr17	74186480	3.62911	0.736751	8.77738e-07
Chr17	73758505	-3.05072	0.62057	9.22661e-07
Chr17	72764521	2.67645	0.544915	9.42995e-07
Chr17	74028758	3.1582	0.643194	9.50185e-07
Chr17	73756442	2.13049	0.434114	9.62381e-07
Chr17	72460870	-2.56101	0.521978	9.6884e-07
Chr17	73943483	2.5823	0.526758	9.89113e-07
Chr17	73758528	-3.10058	0.632507	9.90173e-07
Chr17	73948638	2.37631	0.484846	9.94543e-07
Chr20	12110110	-2.25349	0.459467	9.77587e-07
Chr25	14660389	2.25212	0.445958	4.635e-07
Chr25	14685482	-2.24341	0.447664	5.66342e-07
Chr25	14668811	-2.24518	0.448268	5.74596e-07
Chr25	14669808	2.2452	0.448493	5.81966e-07
Chr25	13744251	-3.27227	0.653801	5.85308e-07
Chr25	14675019	2.24394	0.44899	6.07616e-07
Chr25	14684237	2.19974	0.444304	7.72183e-07
Chr25	14682830	2.19599	0.443977	7.91301e-07
Chr25	14683151	2.19455	0.443783	7.95718e-07
Chr25	14677072	-2.23566	0.452714	8.23598e-07
Chr25	13705178	-3.10794	0.631092	8.82783e-07
Chr25	14931783	2.25288	0.459321	9.76381e-07

## Sheet: IFLC
IFLC
Chr	Position	Effect size	beta	p-value
Chr15	64279028	-2.19521	0.436557	5.15477e-07
Chr15	64272734	-2.19217	0.441119	6.98266e-07
Chr15	64290548	-2.10782	0.428893	9.24427e-07
Chr17	70683218	-2.65115	0.500298	1.22435e-07
Chr17	70824193	-2.5273	0.496904	3.8178e-07
Chr17	71096579	-3.7258	0.745001	5.93874e-07
Chr17	71108035	-4.22928	0.854774	7.80431e-07
Chr17	71108444	-4.23149	0.856367	8.07254e-07
Chr25	1454672	-2.48761	0.423559	4.61443e-09
Chr25	1455150	-2.47351	0.422901	5.33184e-09
Chr25	1455315	-2.47312	0.422924	5.37189e-09
Chr25	1455455	-2.4729	0.422962	5.40486e-09
Chr25	1455822	-2.47438	0.423572	5.56667e-09
Chr25	1456431	-2.47437	0.424081	5.80417e-09
Chr25	1453590	-2.45966	0.422333	6.18429e-09
Chr25	1457494	-2.47361	0.424923	6.28342e-09
Chr25	1458629	-2.4689	0.425339	6.94002e-09
Chr25	1458988	-2.47081	0.425755	6.98873e-09
Chr25	1460349	-2.46339	0.426214	8.03728e-09
Chr25	1459961	-2.46384	0.426394	8.10335e-09
Chr25	1460866	-2.46242	0.426467	8.31195e-09
Chr25	1460893	-2.46202	0.426462	8.35436e-09
Chr25	1461140	-2.45995	0.426484	8.6117e-09
Chr25	1461380	-2.45766	0.426492	8.89399e-09
Chr25	1461257	-2.4558	0.426254	8.95388e-09
Chr25	1470954	-2.46543	0.427946	8.96817e-09
Chr25	1461295	-2.45528	0.426266	9.02653e-09
Chr25	1471135	-2.44766	0.424973	9.04792e-09
Chr25	1471102	-2.44753	0.425014	9.09473e-09
Chr25	1461428	-2.45604	0.426512	9.10856e-09
Chr25	1470707	-2.449	0.425306	9.12099e-09
Chr25	1469988	-2.44918	0.425364	9.13953e-09
Chr25	1473571	-2.44499	0.424637	9.14089e-09
Chr25	1470147	-2.44888	0.425331	9.15376e-09
Chr25	1469982	-2.44903	0.425376	9.16819e-09
Chr25	1473622	-2.44469	0.424634	9.17662e-09
Chr25	1461834	-2.455	0.426519	9.24484e-09
Chr25	1469427	-2.45152	0.425988	9.29949e-09
Chr25	1474150	-2.44334	0.424621	9.34036e-09
Chr25	1471343	-2.44199	0.424402	9.35082e-09
Chr25	1471363	-2.4419	0.424387	9.35184e-09
Chr25	1471412	-2.4418	0.424373	9.35482e-09
Chr25	1469053	-2.45178	0.426113	9.35882e-09
Chr25	1471237	-2.44197	0.424422	9.36866e-09
Chr25	1466880	-2.4515	0.426102	9.38688e-09
Chr25	1474546	-2.44294	0.424615	9.38718e-09
Chr25	1472944	-2.4415	0.424368	9.38878e-09
Chr25	1467425	-2.45296	0.426377	9.40203e-09
Chr25	1467096	-2.45303	0.42639	9.40307e-09
Chr25	1467716	-2.45285	0.426367	9.40848e-09
Chr25	1467477	-2.45287	0.426372	9.40973e-09
Chr25	1467271	-2.45289	0.426382	9.41574e-09
Chr25	1473206	-2.44125	0.424369	9.42256e-09
Chr25	1474589	-2.44256	0.424608	9.4315e-09
Chr25	1466763	-2.45282	0.426412	9.44633e-09
Chr25	1474616	-2.44223	0.424601	9.46851e-09
Chr25	1474704	-2.44195	0.424588	9.49589e-09
Chr25	1471000	-2.44443	0.425021	9.49673e-09
Chr25	1473289	-2.44066	0.424369	9.49969e-09
Chr25	1465063	-2.45227	0.426472	9.56395e-09
Chr25	1475250	-2.44115	0.424567	9.58479e-09
Chr25	1473638	-2.43972	0.424363	9.61987e-09
Chr25	1474059	-2.43938	0.424362	9.66345e-09
Chr25	1475837	-2.44036	0.424544	9.67397e-09
Chr25	1461987	-2.45179	0.426544	9.68172e-09
Chr25	1475913	-2.43996	0.424531	9.71649e-09
Chr25	1462795	-2.45091	0.426516	9.7778e-09
Chr25	1465396	-2.44835	0.426216	9.89193e-09
Chr25	1462673	-2.44887	0.426542	1.00764e-08
Chr25	1475677	-2.43695	0.42453	1.01282e-08
Chr25	1474104	-2.44569	0.426059	1.01339e-08
Chr25	1476973	-2.46337	0.429151	1.0143e-08
Chr25	1477085	-2.43375	0.424303	1.03962e-08
Chr25	1463426	-2.44643	0.426529	1.04101e-08
Chr25	1476172	-2.43305	0.424197	1.04111e-08
Chr25	1463447	-2.44637	0.426528	1.04181e-08
Chr25	1476338	-2.43259	0.424179	1.04619e-08
Chr25	1476396	-2.43219	0.424159	1.05021e-08
Chr25	1476443	-2.43168	0.42414	1.05603e-08
Chr25	1476474	-2.4312	0.42412	1.06145e-08
Chr25	1476522	-2.43067	0.424099	1.06754e-08
Chr25	1478517	-2.43173	0.424295	1.06841e-08
Chr25	1477823	-2.42761	0.423997	1.1046e-08
Chr25	1478366	-2.42725	0.42401	1.11119e-08
Chr25	1452725	-2.40694	0.421599	1.21584e-08
Chr25	1452561	-2.40495	0.421546	1.24469e-08
Chr25	1451425	-2.40318	0.421321	1.25309e-08
Chr25	1479539	-2.41335	0.423459	1.28841e-08
Chr25	1479596	-2.41301	0.423457	1.29416e-08
Chr25	1479720	-2.41247	0.423449	1.30302e-08
Chr25	1479745	-2.41234	0.423441	1.3045e-08
Chr25	1451883	-2.40071	0.421437	1.30847e-08
Chr25	1451843	-2.39961	0.42144	1.32871e-08
Chr25	1446404	-2.42214	0.425586	1.34844e-08
Chr25	1451630	-2.39809	0.421435	1.35628e-08
Chr25	1481222	-2.40866	0.423332	1.36049e-08
Chr25	1482015	-2.40828	0.423423	1.37727e-08
Chr25	1479915	-2.40698	0.423212	1.37931e-08
Chr25	1480107	-2.4047	0.422978	1.39729e-08
Chr25	1482184	-2.41006	0.423966	1.40231e-08
Chr25	1480141	-2.40437	0.42298	1.40391e-08
Chr25	1450612	-2.39454	0.421277	1.40687e-08
Chr25	1451264	-2.39504	0.421401	1.41086e-08
Chr25	1450593	-2.39431	0.421278	1.4114e-08
Chr25	1482302	-2.41155	0.424315	1.41176e-08
Chr25	1480799	-2.40354	0.42298	1.42e-08
Chr25	1450484	-2.39352	0.421283	1.42744e-08
Chr25	1481116	-2.40312	0.42298	1.42826e-08
Chr25	1482345	-2.41124	0.424412	1.42847e-08
Chr25	1482406	-2.41302	0.424838	1.44113e-08
Chr25	1450256	-2.39256	0.421273	1.44525e-08
Chr25	1482080	-2.40502	0.423503	1.44937e-08
Chr25	1482136	-2.40538	0.423615	1.45484e-08
Chr25	1451114	-2.39204	0.421371	1.4669e-08
Chr25	1449914	-2.39114	0.421238	1.46971e-08
Chr25	1483237	-2.41512	0.425579	1.48303e-08
Chr25	1483067	-2.41401	0.425391	1.4838e-08
Chr25	1449835	-2.39035	0.421222	1.48386e-08
Chr25	1445636	-2.39274	0.421682	1.48845e-08
Chr25	1447743	-2.3912	0.421411	1.48846e-08
Chr25	1444968	-2.39223	0.421617	1.49151e-08
Chr25	1446448	-2.39437	0.422013	1.49349e-08
Chr25	1446598	-2.39438	0.422022	1.4945e-08
Chr25	1444568	-2.39172	0.421558	1.49499e-08
Chr25	1446758	-2.3943	0.422024	1.49632e-08
Chr25	1446801	-2.39423	0.422021	1.49729e-08
Chr25	1444606	-2.39161	0.421577	1.49949e-08
Chr25	1483367	-2.41611	0.42591	1.50107e-08
Chr25	1446985	-2.39383	0.421999	1.50301e-08
Chr25	1447003	-2.39368	0.421988	1.50479e-08
Chr25	1447022	-2.39347	0.421976	1.50763e-08
Chr25	1447044	-2.39326	0.421958	1.50987e-08
Chr25	1447083	-2.39312	0.42194	1.51082e-08
Chr25	1443907	-2.38986	0.421387	1.51346e-08
Chr25	1483917	-2.41652	0.426101	1.51484e-08
Chr25	1447414	-2.39249	0.421897	1.5189e-08
Chr25	1447449	-2.39229	0.421873	1.52013e-08
Chr25	1447507	-2.39187	0.421842	1.52527e-08
Chr25	1482723	-2.40796	0.424705	1.52827e-08
Chr25	1447586	-2.39003	0.421549	1.52901e-08
Chr25	1447648	-2.38967	0.421509	1.53176e-08
Chr25	1484009	-2.41595	0.426195	1.53785e-08
Chr25	1444312	-2.38932	0.421549	1.54393e-08
Chr25	1444802	-2.38962	0.421616	1.54564e-08
Chr25	1445313	-2.38983	0.4217	1.55139e-08
Chr25	1447906	-2.38793	0.421367	1.55159e-08
Chr25	1443991	-2.38838	0.421449	1.55178e-08
Chr25	1445938	-2.39003	0.421744	1.55231e-08
Chr25	1445947	-2.39002	0.421762	1.55468e-08
Chr25	1448756	-2.3868	0.421233	1.55962e-08
Chr25	1448145	-2.38703	0.421286	1.56109e-08
Chr25	1484401	-2.41699	0.426615	1.5661e-08
Chr25	1484027	-2.41247	0.426285	1.62341e-08
Chr25	1485822	-2.41925	0.427616	1.63999e-08
Chr25	1484870	-2.41374	0.426793	1.65899e-08
Chr25	1485197	-2.41339	0.426858	1.67532e-08
Chr25	1485845	-2.41781	0.427719	1.68544e-08
Chr25	1485224	-2.41348	0.426955	1.68559e-08
Chr25	1485973	-2.41895	0.428057	1.70303e-08
Chr25	1486438	-2.4186	0.428158	1.72414e-08
Chr25	1486641	-2.41849	0.428276	1.7424e-08
Chr25	1487408	-2.41932	0.42863	1.76995e-08
Chr25	1487441	-2.41867	0.42873	1.79922e-08
Chr25	1487698	-2.41794	0.428838	1.83195e-08
Chr25	1488753	-2.41709	0.429316	1.92094e-08
Chr25	1488977	-2.41399	0.42944	2.02136e-08
Chr25	1489160	-2.41618	0.429845	2.02357e-08
Chr25	1433649	-2.36553	0.420977	2.04585e-08
Chr25	1489343	-2.41725	0.430239	2.05468e-08
Chr25	1489008	-2.41283	0.429539	2.06816e-08
Chr25	1433540	-2.36378	0.420951	2.09124e-08
Chr25	1489350	-2.41625	0.430337	2.0977e-08
Chr25	1489606	-2.416	0.430755	2.17154e-08
Chr25	1489688	-2.41173	0.430909	2.32474e-08
Chr25	1426345	-2.35642	0.421051	2.32917e-08
Chr25	1472462	-2.36401	0.422801	2.39972e-08
Chr25	1421931	-2.3539	0.42105	2.40988e-08
Chr25	1488567	-2.43899	0.437676	2.67007e-08
Chr25	1446414	-2.36468	0.424836	2.77081e-08
Chr25	1739378	-3.0255	0.543727	2.79807e-08
Chr25	1415223	-2.38115	0.428	2.81309e-08
Chr25	1753737	-2.90219	0.523111	3.07209e-08
Chr25	1811449	-2.39157	0.431367	3.13863e-08
Chr25	1844770	-2.3437	0.423046	3.21261e-08
Chr25	1818718	-2.35289	0.425178	3.32667e-08
Chr25	1838327	-2.34798	0.424362	3.34423e-08
Chr25	1405688	-2.35073	0.425406	3.48167e-08
Chr25	1819282	-2.34876	0.425137	3.50414e-08
Chr25	1858992	-2.35499	0.426447	3.55111e-08
Chr25	1860691	-2.35959	0.427499	3.60867e-08
Chr25	1863197	-2.36111	0.428206	3.7236e-08
Chr25	1865585	-2.39545	0.434823	3.82854e-08
Chr25	1831762	-2.33343	0.425077	4.27528e-08
Chr25	1821807	-2.31811	0.422987	4.49944e-08
Chr25	1823537	-2.32325	0.424141	4.57028e-08
Chr25	1691142	-2.57039	0.469691	4.70075e-08
Chr25	1826316	-2.31971	0.424238	4.82234e-08
Chr25	1687787	-2.54577	0.465923	4.93266e-08
Chr25	1684866	-2.53558	0.464219	4.9848e-08
Chr25	1679122	-2.37655	0.435199	5.01855e-08
Chr25	1796440	-4.11425	0.756119	5.59764e-08
Chr25	1457263	-2.50757	0.461735	5.93501e-08
Chr25	1708330	-3.73897	0.693695	7.44264e-08
Chr25	1879240	-2.50088	0.464933	7.90583e-08
Chr25	1826376	-2.19457	0.423612	2.31754e-07
Chr25	1817949	-2.17742	0.422378	2.65351e-07
Chr25	1277577	-2.3406	0.458863	3.53329e-07
Chr25	1269144	-2.33729	0.458652	3.62457e-07
Chr25	1459171	-2.30868	0.456649	4.47458e-07
Chr25	979779	-3.00574	0.607738	7.88629e-07
Chr25	1339706	-2.24786	0.455255	8.22317e-07
Chr25	1462831	2.21151	0.448042	8.29204e-07
Chr25	1462557	2.21162	0.448068	8.29363e-07
Chr25	1463790	-2.21083	0.447973	8.32439e-07
Chr25	1463489	2.21086	0.447988	8.32779e-07
Chr25	1460725	-2.21681	0.449374	8.41248e-07
Chr25	1461390	-2.21004	0.448051	8.43557e-07
Chr25	1460713	-2.21828	0.449723	8.43688e-07
Chr25	1460717	-2.21733	0.449536	8.43964e-07
Chr25	1461412	-2.21001	0.448055	8.44062e-07
Chr25	1460631	-2.21992	0.45007	8.44372e-07
Chr25	1460659	-2.21884	0.449881	8.45711e-07
Chr25	1464181	2.20902	0.447958	8.48933e-07
Chr25	1459458	-2.23336	0.452956	8.519e-07
Chr25	1461368	-2.20832	0.447919	8.53921e-07
Chr25	1459996	-2.22219	0.450882	8.61076e-07
Chr25	1459000	-2.23407	0.453396	8.65955e-07
Chr25	1457659	-2.04055	0.414884	9.06728e-07
Chr25	1457928	-2.04034	0.414907	9.10357e-07
Chr25	1495418	-2.11281	0.430336	9.47624e-07
Chr25	1471684	-2.01191	0.409794	9.48123e-07
Chr29	42135583	2.03526	0.400429	3.88608e-07
Chr29	43542099	2.01829	0.410397	9.08849e-07

## Sheet: IFLH
IFLH
Chr	Position	Effect size	beta	p-value
Chr17	70838478	-8.22587	1.16626	2.67546e-12
Chr17	70792877	-8.11828	1.15619	3.33175e-12
Chr17	70766074	-8.11311	1.15866	3.81119e-12
Chr17	70771019	-8.10188	1.1578	3.93196e-12
Chr17	70771054	-8.101	1.15778	3.94853e-12
Chr17	70776049	-8.08793	1.1563	4.01406e-12
Chr17	70880399	-8.74809	1.25392	4.54584e-12
Chr17	70877778	-8.63189	1.24073	5.19839e-12
Chr17	70873549	-8.46645	1.21867	5.56141e-12
Chr17	70871247	-8.38267	1.20773	5.81219e-12
Chr17	70877237	-8.59339	1.23854	5.91452e-12
Chr17	70868501	-8.31134	1.19806	5.95378e-12
Chr17	70861317	-8.03543	1.16179	6.86908e-12
Chr17	70789039	-7.99068	1.15773	7.5788e-12
Chr17	70789349	-7.98323	1.15777	7.93349e-12
Chr17	70786327	-7.97488	1.15775	8.32358e-12
Chr17	70675205	-8.00789	1.16287	8.43504e-12
Chr17	70785510	-8.0347	1.16949	9.40774e-12
Chr17	70703134	-7.84378	1.14327	1.00311e-11
Chr17	70704421	-7.81899	1.1429	1.14472e-11
Chr17	70705095	-7.80224	1.14245	1.24125e-11
Chr17	70711398	-7.81218	1.14443	1.26745e-11
Chr17	71107252	-9.89216	1.44923	1.27141e-11
Chr17	70749053	-8.00604	1.17328	1.29038e-11
Chr17	71108700	-9.96625	1.46261	1.3769e-11
Chr17	70716463	-8.03215	1.18039	1.46642e-11
Chr17	70716445	-8.0298	1.18025	1.47809e-11
Chr17	70716689	-8.03171	1.18053	1.47819e-11
Chr17	71096579	-9.04653	1.32976	1.48178e-11
Chr17	70718076	-8.03195	1.1807	1.48605e-11
Chr17	70481397	-7.85771	1.15628	1.55781e-11
Chr17	70719080	-8.03103	1.18209	1.57647e-11
Chr17	70740479	-7.81119	1.15221	1.739e-11
Chr17	70687637	-7.7149	1.13878	1.79353e-11
Chr17	70552679	-9.49406	1.4016	1.8052e-11
Chr17	71108035	-10.1951	1.50614	1.86379e-11
Chr17	70684891	-7.70927	1.13892	1.86404e-11
Chr17	71108444	-10.2093	1.50868	1.88783e-11
Chr17	70712599	-7.99371	1.18192	1.93541e-11
Chr17	70724328	-7.94158	1.17753	2.1991e-11
Chr17	70675803	-7.72392	1.14702	2.35645e-11
Chr17	70674112	-7.72339	1.14709	2.37016e-11
Chr17	70649716	-7.84647	1.16688	2.51183e-11
Chr17	70654368	-7.61254	1.13567	2.89217e-11
Chr17	71040026	-8.81096	1.31739	3.19409e-11
Chr17	70535953	-9.1314	1.36633	3.30256e-11
Chr17	71084044	-8.64379	1.29521	3.51686e-11
Chr17	70749031	-8.46703	1.27473	4.32815e-11
Chr17	71119869	-10.1057	1.52447	4.72238e-11
Chr17	71055133	-8.17149	1.23329	4.82221e-11
Chr17	71074804	-8.09581	1.22205	4.85406e-11
Chr17	71073532	-8.09593	1.22215	4.86949e-11
Chr17	71113113	-10.1591	1.53435	4.97266e-11
Chr17	71121118	-10.0964	1.52507	4.99904e-11
Chr17	71117992	-10.119	1.52857	5.01184e-11
Chr17	71059962	-8.13555	1.2296	5.1285e-11
Chr17	71070424	-8.08722	1.2223	5.12871e-11
Chr17	71108809	-9.63551	1.45637	5.13913e-11
Chr17	70661730	-7.55658	1.14255	5.21723e-11
Chr17	71061741	-8.12084	1.22805	5.2515e-11
Chr17	71062786	-8.10884	1.22658	5.31667e-11
Chr17	71064406	-8.09603	1.22507	5.39783e-11
Chr17	71064569	-8.09012	1.22475	5.50965e-11
Chr17	70749022	-8.86749	1.34465	5.9159e-11
Chr17	70551120	-14.7177	2.27354	1.29905e-10
Chr17	70749004	-7.51468	1.17775	2.3544e-10
Chr17	71559004	-7.42772	1.16765	2.6613e-10
Chr17	70702197	-11.581	1.82424	2.88642e-10
Chr17	71313606	-9.15842	1.44586	3.15706e-10
Chr17	71313132	-9.15673	1.44616	3.20718e-10
Chr17	71291961	-9.48477	1.51044	4.45528e-10
Chr17	71397073	-9.28528	1.48442	5.1871e-10
Chr17	70898168	-6.28601	1.03552	1.61836e-09
Chr17	71432936	-8.80364	1.4534	1.7526e-09
Chr17	70674180	-6.37486	1.07084	3.27948e-09
Chr17	70462351	-6.02098	1.0222	4.76599e-09
Chr17	70735784	-6.10469	1.03648	4.77703e-09
Chr17	70703841	-11.343	1.9431	6.49832e-09
Chr17	70799847	-4.79654	0.827491	8.26242e-09
Chr17	70803034	-4.79875	0.829328	8.7664e-09
Chr17	70795099	-4.81247	0.834445	9.79262e-09
Chr17	70795111	-4.81194	0.834429	9.82184e-09
Chr17	70846015	-4.84674	0.844554	1.1545e-08
Chr17	70844484	4.83949	0.843346	1.15706e-08
Chr17	70396837	-8.32211	1.45063	1.16745e-08
Chr17	70897504	5.67748	1.00072	1.68105e-08
Chr17	70824193	-4.82766	0.852513	1.78553e-08
Chr17	70832944	-4.72931	0.837013	1.91897e-08
Chr17	70824543	-4.63473	0.825916	2.38905e-08
Chr17	69467394	-7.85897	1.41037	2.98299e-08
Chr17	69466301	-7.85098	1.40908	2.99226e-08
Chr17	69468627	-7.8758	1.41371	3.00396e-08
Chr17	69469003	-7.88457	1.41533	3.00728e-08
Chr17	69467905	-7.86603	1.41212	3.01509e-08
Chr17	69465021	-7.83789	1.40711	3.01778e-08
Chr17	69464238	-7.81964	1.4041	3.03567e-08
Chr17	69462147	-7.7736	1.39588	3.0388e-08
Chr17	70683218	-4.74232	0.85496	3.44068e-08
Chr17	70931052	-5.53985	0.999239	3.49424e-08
Chr17	69415423	-7.03961	1.27589	4.05557e-08
Chr17	70805679	-4.48437	0.824892	6.35363e-08
Chr17	70805808	-4.48382	0.824889	6.37643e-08
Chr17	70808485	-4.47309	0.825012	6.87904e-08
Chr17	70783493	-4.90084	0.909645	8.29468e-08
Chr17	70813938	-4.40596	0.821077	9.32806e-08
Chr17	70815156	-4.39406	0.82033	9.82846e-08
Chr17	70816303	-4.38298	0.819344	1.02128e-07
Chr17	70816328	-4.3805	0.819203	1.03306e-07
Chr17	70816390	-4.37837	0.819062	1.04252e-07
Chr17	69460686	-7.04171	1.32327	1.18784e-07
Chr17	70820057	-4.35969	0.820804	1.25333e-07
Chr17	70808278	-3.86741	0.728816	1.28791e-07
Chr17	71041237	-5.16398	0.976307	1.41206e-07
Chr17	70535551	-9.40906	1.78311	1.51025e-07
Chr17	70445611	-5.38575	1.02669	1.7824e-07
Chr17	69461435	-7.06713	1.35184	1.96101e-07
Chr17	70457450	-5.39337	1.03362	2.06613e-07
Chr17	70398332	-5.39789	1.0364	2.17388e-07
Chr17	70422695	-5.38229	1.0336	2.18564e-07
Chr17	70961683	-5.0242	0.974629	2.87894e-07
Chr17	70888933	4.70468	0.92469	4.08512e-07
Chr17	70892957	-4.711	0.929275	4.49063e-07
Chr17	70309223	-5.19111	1.03088	5.34829e-07
Chr17	70927801	-3.93774	0.786207	6.14344e-07
Chr17	70451793	-5.08905	1.01924	6.64937e-07
Chr17	70959182	-4.74615	0.964025	9.4644e-07
Chr17	70955249	-4.71912	0.959288	9.65045e-07

## Sheet: DFS
DFS
Chr	Position	Effect size	beta	p-value
Chr15	64059256	-2.83631	0.564305	5.24564e-07
Chr15	64101266	-3.15056	0.637451	8.06558e-07
Chr15	63879441	-2.34724	0.476622	8.8255e-07
Chr15	64083413	-2.91572	0.592518	8.99952e-07
Chr25	1818718	-2.34923	0.408024	9.24433e-09
Chr25	1819282	-2.34882	0.407991	9.27395e-09
Chr25	1811449	-2.38151	0.414045	9.56131e-09
Chr25	1821807	-2.32971	0.405772	1.01618e-08
Chr25	1823537	-2.33156	0.407042	1.09882e-08
Chr25	1796440	-4.12348	0.719997	1.10512e-08
Chr25	1879240	-2.55469	0.447831	1.26001e-08
Chr25	1831762	-2.31793	0.408308	1.47951e-08
Chr25	1826316	-2.30809	0.407149	1.54961e-08
Chr25	1838327	-2.29946	0.407762	1.83919e-08
Chr25	1844770	-2.27387	0.40649	2.38484e-08
Chr25	1472462	-2.26333	0.405885	2.63702e-08
Chr25	1858992	-2.27916	0.409968	2.90381e-08
Chr25	1454672	-2.26196	0.407289	2.99843e-08
Chr25	1860691	-2.27712	0.411046	3.24411e-08
Chr25	1455150	-2.25207	0.406748	3.30062e-08
Chr25	1455455	-2.25219	0.406805	3.30953e-08
Chr25	1455315	-2.25188	0.40677	3.31479e-08
Chr25	1455822	-2.25513	0.407385	3.32179e-08
Chr25	1456431	-2.25749	0.407857	3.33359e-08
Chr25	1457494	-2.26152	0.408646	3.34918e-08
Chr25	1489606	-2.29349	0.414435	3.35208e-08
Chr25	1489350	-2.29108	0.414028	3.35944e-08
Chr25	1459961	-2.2686	0.410006	3.36977e-08
Chr25	1489343	-2.29026	0.413924	3.3707e-08
Chr25	1489688	-2.29322	0.414563	3.39762e-08
Chr25	1458988	-2.26402	0.409426	3.43409e-08
Chr25	1487698	-2.28086	0.412541	3.45268e-08
Chr25	1489008	-2.28448	0.413215	3.45735e-08
Chr25	1488977	-2.2837	0.413113	3.46792e-08
Chr25	1487441	-2.27967	0.412429	3.4796e-08
Chr25	1486641	-2.27707	0.411979	3.48469e-08
Chr25	1487408	-2.27888	0.412324	3.4895e-08
Chr25	1486438	-2.27574	0.411856	3.5162e-08
Chr25	1460893	-2.26591	0.410077	3.51636e-08
Chr25	1485973	-2.27463	0.411752	3.542e-08
Chr25	1460349	-2.26405	0.40985	3.54536e-08
Chr25	1485845	-2.2724	0.41142	3.56133e-08
Chr25	1485822	-2.27132	0.411311	3.58478e-08
Chr25	1460866	-2.2646	0.410097	3.58568e-08
Chr25	1461140	-2.26418	0.410117	3.61181e-08
Chr25	1483917	-2.26209	0.409817	3.63348e-08
Chr25	1484401	-2.26485	0.410325	3.63593e-08
Chr25	1485224	-2.26651	0.410645	3.64112e-08
Chr25	1484009	-2.26241	0.409916	3.64481e-08
Chr25	1485197	-2.26581	0.410547	3.64887e-08
Chr25	1461257	-2.26214	0.40989	3.65129e-08
Chr25	1483237	-2.2589	0.409304	3.65135e-08
Chr25	1461380	-2.26333	0.410139	3.66068e-08
Chr25	1483367	-2.26043	0.409623	3.66317e-08
Chr25	1461295	-2.26192	0.409906	3.66662e-08
Chr25	1484870	-2.2648	0.41048	3.68139e-08
Chr25	1484027	-2.26171	0.40998	3.69804e-08
Chr25	1483067	-2.25656	0.409116	3.71774e-08
Chr25	1461428	-2.26218	0.410168	3.72685e-08
Chr25	1863197	-2.27067	0.41176	3.74197e-08
Chr25	1482406	-2.25307	0.408569	3.74211e-08
Chr25	1482345	-2.25041	0.408149	3.75993e-08
Chr25	1461834	-2.2615	0.41018	3.76516e-08
Chr25	1482723	-2.25179	0.408425	3.76723e-08
Chr25	1482184	-2.24784	0.407713	3.76862e-08
Chr25	1482302	-2.24944	0.408053	3.78285e-08
Chr25	1458629	-2.25471	0.409015	3.78422e-08
Chr25	1478517	-2.24882	0.407969	3.79078e-08
Chr25	1482015	-2.24445	0.407177	3.79125e-08
Chr25	1481222	-2.24356	0.407081	3.80997e-08
Chr25	1477085	-2.24842	0.407978	3.81462e-08
Chr25	1479596	-2.24388	0.407193	3.82605e-08
Chr25	1479720	-2.24384	0.407186	3.8262e-08
Chr25	1482136	-2.24472	0.407348	3.82648e-08
Chr25	1479539	-2.2438	0.407194	3.83033e-08
Chr25	1477823	-2.24632	0.407657	3.83197e-08
Chr25	1479745	-2.24369	0.407179	3.83204e-08
Chr25	1478366	-2.2464	0.407672	3.8324e-08
Chr25	1482080	-2.24371	0.407233	3.84653e-08
Chr25	1461987	-2.25977	0.410192	3.85951e-08
Chr25	1476973	-2.27144	0.412357	3.87293e-08
Chr25	1480107	-2.24016	0.406713	3.88337e-08
Chr25	1480141	-2.24012	0.406715	3.88608e-08
Chr25	1480799	-2.23998	0.406715	3.89371e-08
Chr25	1479915	-2.24112	0.406933	3.89704e-08
Chr25	1476522	-2.24574	0.407777	3.89827e-08
Chr25	1481116	-2.23988	0.406715	3.89918e-08
Chr25	1476474	-2.24565	0.4078	3.90994e-08
Chr25	1462795	-2.2586	0.410185	3.92005e-08
Chr25	1476443	-2.24547	0.407824	3.92674e-08
Chr25	1476396	-2.24539	0.407846	3.9377e-08
Chr25	1476338	-2.24519	0.407869	3.95537e-08
Chr25	1462673	-2.25772	0.410195	3.97055e-08
Chr25	1476172	-2.245	0.40789	3.9721e-08
Chr25	1474104	-2.25449	0.409641	3.98034e-08
Chr25	1475913	-2.24646	0.408244	3.9991e-08
Chr25	1475837	-2.24623	0.408259	4.01622e-08
Chr25	1489160	-2.27431	0.413441	4.04045e-08
Chr25	1475250	-2.24579	0.408285	4.04868e-08
Chr25	1463426	-2.25567	0.410185	4.08091e-08
Chr25	1463447	-2.25554	0.410184	4.08755e-08
Chr25	1474704	-2.24521	0.408309	4.08891e-08
Chr25	1488753	-2.27039	0.412909	4.09496e-08
Chr25	1474616	-2.24504	0.408323	4.10265e-08
Chr25	1679122	-2.30117	0.418549	4.10804e-08
Chr25	1475677	-2.24429	0.408237	4.11839e-08
Chr25	1865585	-2.29785	0.418003	4.12508e-08
Chr25	1474589	-2.24464	0.408332	4.12801e-08
Chr25	1465063	-2.25438	0.410126	4.13501e-08
Chr25	1474546	-2.24432	0.40834	4.14873e-08
Chr25	1466763	-2.25379	0.410066	4.14975e-08
Chr25	1474150	-2.24408	0.408347	4.16443e-08
Chr25	1467096	-2.25324	0.410046	4.17512e-08
Chr25	1465396	-2.25215	0.409866	4.18064e-08
Chr25	1469053	-2.25163	0.409784	4.18459e-08
Chr25	1467271	-2.25302	0.410038	4.18532e-08
Chr25	1466880	-2.25156	0.409777	4.18638e-08
Chr25	1467425	-2.25296	0.410033	4.18673e-08
Chr25	1467716	-2.25277	0.410024	4.1946e-08
Chr25	1467477	-2.2528	0.410028	4.19481e-08
Chr25	1469427	-2.25008	0.409668	4.23771e-08
Chr25	1474059	-2.24117	0.40808	4.2487e-08
Chr25	1473622	-2.24268	0.408362	4.25068e-08
Chr25	1473638	-2.24081	0.408082	4.27002e-08
Chr25	1473571	-2.24233	0.408365	4.27203e-08
Chr25	1488567	-2.30997	0.420702	4.27814e-08
Chr25	1469982	-2.24612	0.40908	4.27989e-08
Chr25	1469988	-2.2458	0.409069	4.29525e-08
Chr25	1473289	-2.23968	0.408088	4.33907e-08
Chr25	1471102	-2.24308	0.408734	4.34736e-08
Chr25	1471135	-2.24281	0.408694	4.35038e-08
Chr25	1470707	-2.24453	0.409012	4.35209e-08
Chr25	1470147	-2.24427	0.409037	4.37627e-08
Chr25	1473206	-2.23891	0.408088	4.38532e-08
Chr25	1470954	-2.25786	0.411563	4.39198e-08
Chr25	1471000	-2.24207	0.408715	4.40191e-08
Chr25	1472944	-2.2385	0.408086	4.40924e-08
Chr25	1471237	-2.23838	0.40814	4.4344e-08
Chr25	1471343	-2.23816	0.40812	4.44127e-08
Chr25	1471363	-2.23798	0.408105	4.44734e-08
Chr25	1471412	-2.23723	0.408092	4.48929e-08
Chr25	1817949	-2.19447	0.40393	5.91406e-08
Chr25	1684866	-2.41302	0.446309	6.83916e-08
Chr25	1687787	-2.40828	0.447882	8.05191e-08
Chr25	1691142	-2.42507	0.451446	8.28767e-08
Chr25	1891970	-2.27119	0.424482	9.31585e-08
Chr25	1453590	-2.17052	0.40607	9.59144e-08
Chr25	1452725	-2.16513	0.405263	9.7317e-08
Chr25	1452561	-2.16401	0.4052	9.83474e-08
Chr25	1451883	-2.16241	0.405083	9.96577e-08
Chr25	1451843	-2.16199	0.40509	1.00274e-07
Chr25	1451425	-2.16091	0.404978	1.00938e-07
Chr25	1451630	-2.1608	0.405093	1.01922e-07
Chr25	1451264	-2.15889	0.405074	1.04445e-07
Chr25	1451114	-2.15712	0.405058	1.06834e-07
Chr25	1450612	-2.15548	0.40498	1.0861e-07
Chr25	1450593	-2.15526	0.404983	1.08964e-07
Chr25	1495418	-2.19133	0.411859	1.09718e-07
Chr25	1450484	-2.15474	0.404994	1.09819e-07
Chr25	1450256	-2.15408	0.404992	1.10772e-07
Chr25	1449914	-2.15308	0.404968	1.1209e-07
Chr25	1449835	-2.15244	0.404953	1.12941e-07
Chr25	1448756	-2.14865	0.40498	1.19072e-07
Chr25	1447906	-2.14912	0.405131	1.19603e-07
Chr25	1448145	-2.14842	0.405039	1.19932e-07
Chr25	1447648	-2.14968	0.405289	1.20057e-07
Chr25	1447586	-2.14982	0.40533	1.20171e-07
Chr25	1447449	-2.15113	0.40565	1.20799e-07
Chr25	1447507	-2.15095	0.405618	1.2081e-07
Chr25	1447083	-2.1514	0.405723	1.20995e-07
Chr25	1447414	-2.15111	0.405677	1.21053e-07
Chr25	1447044	-2.15138	0.405742	1.21181e-07
Chr25	1447022	-2.15138	0.405762	1.21345e-07
Chr25	1447003	-2.15132	0.405775	1.21556e-07
Chr25	1446985	-2.15125	0.405786	1.21779e-07
Chr25	1447743	-2.14775	0.405195	1.22379e-07
Chr25	1446801	-2.15099	0.405808	1.22384e-07
Chr25	1446758	-2.15083	0.40581	1.22665e-07
Chr25	1446598	-2.15048	0.405806	1.23222e-07
Chr25	1446448	-2.14994	0.405794	1.23997e-07
Chr25	1445947	-2.1476	0.405545	1.25714e-07
Chr25	1445938	-2.14722	0.405524	1.2616e-07
Chr25	1445636	-2.14685	0.405458	1.26194e-07
Chr25	1445313	-2.14633	0.405473	1.27204e-07
Chr25	1444968	-2.14561	0.405382	1.27622e-07
Chr25	1444802	-2.14506	0.405375	1.28503e-07
Chr25	1446404	-2.16433	0.409021	1.28537e-07
Chr25	1444606	-2.14459	0.405328	1.2888e-07
Chr25	1444568	-2.14397	0.405303	1.29712e-07
Chr25	1444312	-2.1432	0.405284	1.30893e-07
Chr25	1443991	-2.14147	0.405166	1.32838e-07
Chr25	1443907	-2.14081	0.405098	1.33381e-07
Chr25	1552351	-2.29621	0.434875	1.36687e-07
Chr25	1880729	-3.63145	0.688397	1.40382e-07
Chr25	1528044	-2.16419	0.412083	1.5928e-07
Chr25	1433649	-2.12463	0.404603	1.59882e-07
Chr25	1433540	-2.12341	0.404575	1.62182e-07
Chr25	1925875	-2.12824	0.406123	1.69407e-07
Chr25	1910079	-2.14452	0.409401	1.7142e-07
Chr25	1426345	-2.11967	0.404693	1.71845e-07
Chr25	1421931	-2.11921	0.40472	1.73218e-07
Chr25	1525294	-2.14385	0.409532	1.74489e-07
Chr25	1527055	-2.1423	0.409453	1.77124e-07
Chr25	1415223	-2.15214	0.411578	1.80111e-07
Chr25	1405688	-2.13484	0.409134	1.91082e-07
Chr25	1446414	-2.12401	0.408222	2.06927e-07
Chr25	1533459	-2.10682	0.407329	2.43826e-07
Chr25	1826376	-2.09447	0.405514	2.53448e-07
Chr25	1646517	-2.33728	0.455903	3.10325e-07
Chr25	1611515	2.08487	0.408356	3.46911e-07
Chr25	1611399	2.09084	0.409534	3.47111e-07
Chr25	1613273	-2.08694	0.409207	3.57178e-07
Chr25	1616837	-2.07419	0.407235	3.69763e-07
Chr25	1660161	-2.0059	0.395424	4.11771e-07
Chr25	1665327	1.99166	0.392709	4.14356e-07
Chr25	1659562	-2.00873	0.396091	4.1479e-07
Chr25	1648881	-2.18937	0.431962	4.21229e-07
Chr25	1558888	-2.03586	0.4025	4.44661e-07
Chr25	1572709	-3.62429	0.717025	4.52645e-07
Chr25	1560182	-2.0556	0.406785	4.55784e-07
Chr25	1635887	-2.29026	0.453241	4.56295e-07
Chr25	1559475	-2.04986	0.405668	4.5633e-07
Chr25	1603334	-2.62528	0.519853	4.63524e-07
Chr25	1602182	-2.66643	0.52878	4.81772e-07
Chr25	1564587	-2.31817	0.460419	5.01397e-07
Chr25	1649552	-2.17721	0.433164	5.24316e-07
Chr25	1544704	-1.99218	0.396511	5.29785e-07
Chr25	1753737	-2.52031	0.501658	5.30679e-07
Chr25	1549991	-1.97501	0.393711	5.51873e-07
Chr25	1620975	-1.97588	0.394996	5.93571e-07
Chr25	1621831	-1.97009	0.394174	6.06721e-07
Chr25	1632935	2.46381	0.493041	6.094e-07
Chr25	1625374	-1.94561	0.392839	7.65382e-07
Chr25	1834664	2.01077	0.410264	9.94563e-07
Chr29	43612076	3.2826	0.557362	4.22684e-09
Chr29	44270410	2.88648	0.492991	5.19445e-09
Chr29	44257659	-2.94181	0.503896	5.74459e-09
Chr29	44279347	-2.89302	0.496472	6.1311e-09
Chr29	43618909	3.20538	0.553693	7.67945e-09
Chr29	44288811	2.87817	0.497648	7.93452e-09
Chr29	43594730	3.27518	0.56652	8.04372e-09
Chr29	44335361	2.88659	0.501988	9.64608e-09
Chr29	44281959	2.95939	0.515052	9.90514e-09
Chr29	44250766	3.08413	0.538136	1.07922e-08
Chr29	44243397	3.09097	0.539426	1.08567e-08
Chr29	44243444	3.09075	0.539399	1.08642e-08
Chr29	44290415	2.94356	0.514901	1.17376e-08
Chr29	44303175	2.84378	0.497705	1.19417e-08
Chr29	43662775	2.94992	0.518863	1.4089e-08
Chr29	44296955	2.92444	0.514631	1.43158e-08
Chr29	43657980	2.9437	0.51895	1.51847e-08
Chr29	43660328	2.94137	0.518827	1.54633e-08
Chr29	43610417	3.11181	0.549324	1.58684e-08
Chr29	43598757	3.11555	0.551035	1.68895e-08
Chr29	43636660	3.80401	0.67333	1.73287e-08
Chr29	44347324	-2.85893	0.507204	1.86664e-08
Chr29	44324817	2.85439	0.508584	2.14516e-08
Chr29	44247015	3.05727	0.545867	2.29336e-08
Chr29	44315116	-2.82245	0.5049	2.43727e-08
Chr29	44243456	-3.04527	0.546719	2.73194e-08
Chr29	44315934	-2.81002	0.505195	2.85657e-08
Chr29	44316157	2.80705	0.505287	2.97056e-08
Chr29	44316278	-2.80696	0.505302	2.97617e-08
Chr29	44316246	-2.80665	0.505285	2.9835e-08
Chr29	44317067	2.80943	0.505805	2.987e-08
Chr29	44319489	2.81659	0.507121	2.9921e-08
Chr29	44333507	2.80783	0.506652	3.20547e-08
Chr29	43691750	2.9251	0.528622	3.363e-08
Chr29	43613934	2.89475	0.523255	3.3867e-08
Chr29	44317144	2.95959	0.535064	3.40427e-08
Chr29	43818131	2.99293	0.541505	3.48673e-08
Chr29	43818117	2.99228	0.541397	3.4887e-08
Chr29	43120443	2.86946	0.523411	4.48737e-08
Chr29	43653197	2.88005	0.525416	4.50703e-08
Chr29	43120402	2.8689	0.523431	4.51964e-08
Chr29	43120400	2.8686	0.523403	4.5269e-08
Chr29	43656462	2.86644	0.524701	4.99784e-08
Chr29	43655772	2.86643	0.524755	5.01369e-08
Chr29	43660076	2.86365	0.524305	5.03124e-08
Chr29	43660101	2.8624	0.524291	5.09424e-08
Chr29	43661131	2.916	0.534363	5.16894e-08
Chr29	43661864	2.84849	0.52373	5.7178e-08
Chr29	44260234	2.56515	0.474039	6.66485e-08
Chr29	44263185	2.50479	0.46454	7.41483e-08
Chr29	44260146	2.54004	0.471168	7.45734e-08
Chr29	44259858	2.54137	0.471471	7.48412e-08
Chr29	43834122	2.95319	0.549863	8.33433e-08
Chr29	43761087	2.73215	0.509156	8.55434e-08
Chr29	43759958	2.73157	0.509143	8.60146e-08
Chr29	43770172	2.721	0.507258	8.64373e-08
Chr29	43759929	2.73056	0.509113	8.68144e-08
Chr29	43835296	2.9502	0.550501	8.88526e-08
Chr29	43756910	2.72505	0.508789	9.04115e-08
Chr29	43756631	2.71804	0.508969	9.85228e-08
Chr29	43837715	2.94254	0.551149	9.92607e-08
Chr29	43385506	2.75185	0.515961	1.02277e-07
Chr29	43720233	2.70409	0.507846	1.07319e-07
Chr29	44070148	2.79391	0.524721	1.07358e-07
Chr29	43721327	2.70047	0.507698	1.10647e-07
Chr29	43783833	2.78358	0.523729	1.1316e-07
Chr29	43841594	2.9599	0.557439	1.16343e-07
Chr29	43722895	2.69455	0.507546	1.16882e-07
Chr29	41859943	4.55748	0.858479	1.17006e-07
Chr29	41853538	4.5015	0.848362	1.18724e-07
Chr29	43841926	2.96215	0.558274	1.18846e-07
Chr29	43723978	2.69088	0.507491	1.21198e-07
Chr29	41852995	4.48974	0.846955	1.22039e-07
Chr29	44223996	3.02643	0.571039	1.2282e-07
Chr29	43724653	2.68914	0.50743	1.23039e-07
Chr29	41851837	4.45736	0.842729	1.30141e-07
Chr29	41867661	5.37143	1.01633	1.33052e-07
Chr29	41851645	4.44713	0.84153	1.33444e-07
Chr29	41867367	5.35138	1.01265	1.33493e-07
Chr29	41866553	5.31904	1.00698	1.35197e-07
Chr29	41866412	5.29701	1.003	1.35922e-07
Chr29	43728334	2.67828	0.507238	1.36703e-07
Chr29	43850576	2.99794	0.567874	1.37369e-07
Chr29	43732370	2.67595	0.507548	1.42617e-07
Chr29	43751799	2.67623	0.507795	1.44169e-07
Chr29	43733213	2.67477	0.507652	1.45256e-07
Chr29	43751372	2.67405	0.507717	1.46913e-07
Chr29	44211444	-2.75425	0.522947	1.46937e-07
Chr29	43770638	2.7539	0.523759	1.54111e-07
Chr29	43373853	3.36959	0.641082	1.55662e-07
Chr29	43749527	2.66701	0.507483	1.56266e-07
Chr29	41869820	5.65368	1.07633	1.58492e-07
Chr29	43748965	2.66486	0.507407	1.59212e-07
Chr29	43748960	2.66252	0.507333	1.62536e-07
Chr29	41870443	5.44497	1.03844	1.66652e-07
Chr29	44210818	-2.73421	0.522425	1.75618e-07
Chr29	43734209	2.64848	0.506824	1.83364e-07
Chr29	44204619	-2.74243	0.524872	1.84044e-07
Chr29	41871678	4.97703	0.953894	1.91459e-07
Chr29	44227136	-2.96196	0.567896	1.93434e-07
Chr29	41871777	4.85311	0.931784	2.011e-07
Chr29	44475605	3.67773	0.706237	2.02082e-07
Chr29	44267977	2.44329	0.46931	2.03569e-07
Chr29	44262662	-2.44147	0.469582	2.11185e-07
Chr29	44265218	2.44029	0.469358	2.11232e-07
Chr29	44269341	2.44029	0.469358	2.11232e-07
Chr29	44261874	-2.45574	0.472364	2.11649e-07
Chr29	44270052	2.44064	0.469587	2.13251e-07
Chr29	44270569	2.44113	0.469927	2.16386e-07
Chr29	44271013	2.44298	0.470302	2.16608e-07
Chr29	44271362	2.4423	0.470509	2.20964e-07
Chr29	44271579	2.44224	0.470714	2.23804e-07
Chr29	44271680	2.44248	0.470825	2.24668e-07
Chr29	42905821	2.39072	0.461655	2.35767e-07
Chr29	43205716	4.30129	0.830676	2.36438e-07
Chr29	42905797	2.39113	0.461783	2.36476e-07
Chr29	42912221	2.34426	0.453174	2.42911e-07
Chr29	43912098	3.19126	0.61707	2.44641e-07
Chr29	43914312	3.2058	0.62043	2.50668e-07
Chr29	43924067	3.32275	0.644103	2.62006e-07
Chr29	41895289	3.50949	0.682111	2.81688e-07
Chr29	41872328	4.03672	0.784708	2.82895e-07
Chr29	43592064	3.05042	0.592981	2.8293e-07
Chr29	41875461	3.91378	0.762192	2.97191e-07
Chr29	41879536	3.8454	0.749384	3.02714e-07
Chr29	41880534	3.83546	0.747465	3.02903e-07
Chr29	41898331	3.49321	0.682363	3.22689e-07
Chr29	41890568	3.68591	0.720215	3.25232e-07
Chr29	43375927	3.34801	0.654533	3.29848e-07
Chr29	42910693	2.30574	0.451169	3.378e-07
Chr29	42912935	2.30157	0.450492	3.40622e-07
Chr29	42906486	2.30281	0.450761	3.41129e-07
Chr29	42911125	2.30074	0.450366	3.4133e-07
Chr29	42911559	2.30107	0.450429	3.41333e-07
Chr29	42912338	2.30136	0.450499	3.41586e-07
Chr29	42911784	2.30109	0.450475	3.4215e-07
Chr29	42909799	2.30066	0.450444	3.43244e-07
Chr29	42909132	2.29954	0.45032	3.45207e-07
Chr29	42909249	2.29994	0.45041	3.45414e-07
Chr29	42906274	2.30165	0.450845	3.4749e-07
Chr29	42905869	2.30304	0.451135	3.47872e-07
Chr29	43151497	2.88763	0.565702	3.48742e-07
Chr29	42904023	2.30653	0.451913	3.49819e-07
Chr29	43146526	2.88161	0.564604	3.50103e-07
Chr29	43151489	2.887	0.565673	3.50311e-07
Chr29	43148424	2.88036	0.564412	3.50991e-07
Chr29	42903603	2.30754	0.452174	3.51135e-07
Chr29	42907683	2.3157	0.453781	3.51297e-07
Chr29	43148465	2.8799	0.564381	3.51986e-07
Chr29	43156944	2.89645	0.567989	3.58071e-07
Chr29	43132841	2.85012	0.558989	3.59533e-07
Chr29	43131687	2.84317	0.557895	3.6419e-07
Chr29	43112547	3.69691	0.726012	3.72235e-07
Chr29	44115196	2.6759	0.526097	3.83617e-07
Chr29	43085044	2.72392	0.536347	3.99315e-07
Chr29	42775458	2.42237	0.477026	4.00554e-07
Chr29	44033073	2.41581	0.476005	4.06671e-07
Chr29	43129220	2.82684	0.557477	4.16083e-07
Chr29	45361582	4.47652	0.883298	4.22257e-07
Chr29	45361225	4.44738	0.877739	4.24671e-07
Chr29	45371501	-4.49047	0.886326	4.25733e-07
Chr29	43126915	2.82306	0.557453	4.30578e-07
Chr29	43011270	2.42332	0.479513	4.5477e-07
Chr29	45359959	4.51339	0.893571	4.61335e-07
Chr29	42874477	2.3641	0.468191	4.64982e-07
Chr29	43185162	2.87216	0.569005	4.69265e-07
Chr29	42788499	2.69099	0.533172	4.70598e-07
Chr29	43163789	2.96225	0.587254	4.77708e-07
Chr29	43123725	2.80581	0.556386	4.81025e-07
Chr29	45373619	4.55131	0.902766	4.84531e-07
Chr29	43404610	3.4512	0.684573	4.84848e-07
Chr29	43123548	2.8045	0.556323	4.8548e-07
Chr29	42732968	3.31535	0.658067	4.93396e-07
Chr29	42732691	3.31577	0.65819	4.94182e-07
Chr29	43120776	2.80473	0.556759	4.94461e-07
Chr29	43121258	2.80413	0.556733	4.96659e-07
Chr29	43120468	2.80405	0.556796	4.98493e-07
Chr29	42871710	-2.60585	0.517447	4.98691e-07
Chr29	43120525	2.80376	0.556774	4.99307e-07
Chr29	43198983	2.86429	0.568858	5.00769e-07
Chr29	43407835	3.48747	0.69268	5.01837e-07
Chr29	42729547	3.33293	0.662638	5.14891e-07
Chr29	43118885	2.79964	0.556711	5.1727e-07
Chr29	43118877	2.79968	0.556727	5.175e-07
Chr29	43010890	2.4015	0.477578	5.18351e-07
Chr29	43179547	2.88088	0.573318	5.28047e-07
Chr29	43115021	2.79585	0.556541	5.31646e-07
Chr29	45353813	4.55033	0.905827	5.32211e-07
Chr29	43115774	2.79565	0.556528	5.32256e-07
Chr29	45353381	-4.55669	0.907433	5.37416e-07
Chr29	41899943	3.40463	0.678072	5.38738e-07
Chr29	41901036	3.43307	0.68399	5.43942e-07
Chr29	43173071	2.95014	0.588852	5.70402e-07
Chr29	43173409	2.94965	0.588779	5.71041e-07
Chr29	43172628	2.95117	0.589124	5.7208e-07
Chr29	43395286	3.37743	0.675135	5.92545e-07
Chr29	43084952	2.92045	0.584347	6.07381e-07
Chr29	43084966	2.91828	0.583976	6.09071e-07
Chr29	43388035	3.36667	0.673852	6.1252e-07
Chr29	43388015	3.36674	0.673885	6.12992e-07
Chr29	43388011	3.36677	0.673932	6.13966e-07
Chr29	45347754	-4.6015	0.922184	6.32956e-07
Chr29	43105259	2.795	0.560567	6.45312e-07
Chr29	44542686	4.28941	0.86118	6.62671e-07
Chr29	45347522	-4.59549	0.923231	6.73764e-07
Chr29	42872846	2.6356	0.529683	6.80032e-07
Chr29	44542020	4.28118	0.86195	7.11985e-07
Chr29	43377899	3.39037	0.682693	7.14464e-07
Chr29	42872129	2.50572	0.50463	7.17048e-07
Chr29	41905693	3.37567	0.679972	7.20907e-07
Chr29	43206907	2.96302	0.596899	7.22345e-07
Chr29	42734951	3.79697	0.765007	7.25012e-07
Chr29	41910065	3.36765	0.680148	7.70715e-07
Chr29	43130390	-2.10201	0.424648	7.76003e-07
Chr29	43130329	-2.10282	0.42483	7.76887e-07
Chr29	43097636	2.79784	0.565318	7.79446e-07
Chr29	43130350	-2.10179	0.424688	7.79883e-07
Chr29	43002291	4.70868	0.951598	7.83277e-07
Chr29	43130312	-2.10159	0.424774	7.8585e-07
Chr29	42872117	2.61012	0.527618	7.88016e-07
Chr29	43130288	-2.10091	0.424777	7.92384e-07
Chr29	43130272	-2.10075	0.424801	7.95016e-07
Chr29	45387799	4.70523	0.951469	7.95148e-07
Chr29	43210884	3.12184	0.631475	8.01234e-07
Chr29	45515956	4.378	0.886507	8.22987e-07
Chr29	43077754	2.81087	0.569333	8.28624e-07
Chr29	41914351	3.35477	0.680262	8.52334e-07
Chr29	42872344	2.60226	0.527729	8.54658e-07
Chr29	43091280	2.80515	0.569132	8.64454e-07
Chr29	41377213	4.46784	0.906595	8.67353e-07
Chr29	41916060	3.35172	0.680206	8.70226e-07
Chr29	43074971	2.80684	0.569697	8.72951e-07
Chr29	43117763	2.75678	0.560551	9.13313e-07
Chr29	42819877	3.84418	0.781733	9.15518e-07
Chr29	43130386	-2.10458	0.428042	9.19057e-07
Chr29	43213734	3.39484	0.691117	9.40973e-07
Chr29	45499380	4.38044	0.892	9.47155e-07
Chr29	45509299	4.29831	0.875464	9.52227e-07
Chr29	41918034	3.33924	0.680162	9.53547e-07
Chr29	45509642	4.29524	0.874897	9.53851e-07
Chr29	43088045	2.80555	0.571498	9.55319e-07
Chr29	45512551	4.26827	0.869539	9.57554e-07
Chr29	45506103	4.34322	0.884921	9.60593e-07
Chr29	45506554	4.33882	0.884111	9.6294e-07
Chr29	45483467	4.63151	0.943875	9.66059e-07
Chr29	43087342	2.80399	0.571466	9.67309e-07
Chr29	45479574	4.64364	0.946526	9.70585e-07
Chr29	45513375	4.26296	0.868953	9.71226e-07
Chr29	45496823	4.39824	0.896695	9.75727e-07
Chr29	45395456	4.74438	0.967325	9.77228e-07
Chr29	45486455	4.45584	0.908562	9.79029e-07
Chr29	45486161	4.45778	0.909158	9.84389e-07
Chr29	44314886	-2.32998	0.475399	9.94829e-07

## Sheet: CEd
CEd
Chr	Position	Effect size	beta	p-value
Chr21	829457	-7.3349	0.779948	7.79078e-21
Chr21	830939	-7.34951	0.781551	7.83499e-21
Chr21	825492	-7.28867	0.775463	8.18034e-21
Chr21	812021	-6.69423	0.712497	8.46645e-21
Chr21	819265	-7.17127	0.766099	1.16963e-20
Chr21	816985	-7.15258	0.764137	1.17415e-20
Chr21	832290	-8.2467	0.882243	1.324e-20
Chr21	835163	-8.46384	0.91042	2.11966e-20
Chr21	838226	-10.0018	1.08047	3.05632e-20
Chr21	855148	-7.34183	0.807939	1.43941e-19
Chr21	845737	-7.15566	0.787829	1.49726e-19
Chr21	852470	-7.0633	0.778209	1.5866e-19
Chr21	850370	-7.09749	0.782032	1.59591e-19
Chr21	855936	-7.04639	0.776643	1.63698e-19
Chr21	861801	-6.69113	0.741867	2.65198e-19
Chr21	861774	-6.6938	0.742443	2.73434e-19
Chr21	2769934	-5.92585	0.661379	4.51657e-19
Chr21	990391	-11.0276	1.23257	5.07158e-19
Chr21	997381	-11.0761	1.23801	5.07603e-19
Chr21	988538	-11.0193	1.23166	5.07647e-19
Chr21	991824	-11.0408	1.2341	5.09055e-19
Chr21	998523	-11.0874	1.23931	5.09124e-19
Chr21	993979	-11.0546	1.23577	5.13324e-19
Chr21	1000595	-11.095	1.24041	5.17237e-19
Chr21	985611	-11.0008	1.22993	5.19133e-19
Chr21	986693	-11.0129	1.23138	5.22384e-19
Chr21	987365	-11.008	1.23092	5.25532e-19
Chr21	970012	-10.3708	1.16159	5.9892e-19
Chr21	972430	-10.4278	1.168	6.00226e-19
Chr21	970761	-10.3978	1.16468	6.02026e-19
Chr21	971742	-10.4094	1.16598	6.02038e-19
Chr21	1006207	-11.1524	1.25057	6.56583e-19
Chr21	1004982	-11.1524	1.25058	6.56862e-19
Chr21	865127	-5.81443	0.652475	6.95473e-19
Chr21	985502	-10.9331	1.2294	8.18533e-19
Chr21	982233	-10.6862	1.20272	8.78366e-19
Chr21	868358	-5.54917	0.624977	9.26395e-19
Chr21	947492	-9.46598	1.06764	1.03686e-18
Chr21	941641	-9.38	1.05841	1.07307e-18
Chr21	937258	-9.33633	1.05378	1.09719e-18
Chr21	938765	-9.34403	1.05476	1.10603e-18
Chr21	1010621	-10.4069	1.1754	1.15678e-18
Chr21	1016294	-10.4012	1.17492	1.16927e-18
Chr21	933398	-9.15352	1.03417	1.18532e-18
Chr21	1015764	-10.401	1.17515	1.18848e-18
Chr21	1016147	-10.3969	1.1747	1.18913e-18
Chr21	932781	-9.13414	1.03212	1.19789e-18
Chr21	929980	-9.10053	1.02841	1.20612e-18
Chr21	974334	-11.198	1.26547	1.20903e-18
Chr21	933217	-9.13661	1.03259	1.21592e-18
Chr21	1020792	-10.3832	1.17357	1.22304e-18
Chr21	1022570	-10.3771	1.17319	1.24874e-18
Chr21	1023972	-10.0916	1.14618	1.78482e-18
Chr21	872456	-5.30517	0.605033	2.45094e-18
Chr21	872705	-5.28178	0.60318	2.71816e-18
Chr21	1028816	-9.62096	1.09916	2.80271e-18
Chr21	1304298	-11.29	1.28993	2.81823e-18
Chr21	1333073	-10.6331	1.21585	2.99477e-18
Chr21	1333045	-10.5837	1.21038	3.02949e-18
Chr21	1333026	-10.5009	1.2011	3.06656e-18
Chr21	1333017	-10.4373	1.19395	3.09096e-18
Chr21	1032801	-9.45417	1.08192	3.18621e-18
Chr21	1030484	-9.48559	1.08563	3.21291e-18
Chr21	1031471	-9.47246	1.08415	3.21874e-18
Chr21	1031271	-9.47981	1.085	3.22059e-18
Chr21	1031636	-9.47046	1.08396	3.22526e-18
Chr21	1032287	-9.46538	1.08345	3.24283e-18
Chr21	1032611	-9.44536	1.0814	3.29933e-18
Chr21	1305738	-8.16935	0.937071	3.80478e-18
Chr21	1283755	-10.9498	1.25724	4.10007e-18
Chr21	874569	-5.15754	0.59367	4.9542e-18
Chr21	1034312	-8.88179	1.02374	5.48523e-18
Chr21	1266699	-8.55716	0.986639	5.61809e-18
Chr21	1266736	-8.55657	0.986574	5.61978e-18
Chr21	1266695	-8.54892	0.985819	5.67394e-18
Chr21	1035727	-8.86348	1.0221	5.67643e-18
Chr21	1266687	-8.54776	0.985704	5.68231e-18
Chr21	1037407	-8.83683	1.01905	5.68831e-18
Chr21	1037606	-8.82933	1.01833	5.74813e-18
Chr21	1040803	-8.91411	1.02846	5.89652e-18
Chr21	1040094	-8.93375	1.03074	5.90326e-18
Chr21	1053342	-8.93856	1.03136	5.93078e-18
Chr21	1049048	-8.91378	1.02854	5.94946e-18
Chr21	1045583	-8.9032	1.02735	5.96285e-18
Chr21	1044403	-8.90065	1.02711	5.98464e-18
Chr21	1048492	-8.91541	1.02882	5.98973e-18
Chr21	1044545	-8.90016	1.02715	6.02798e-18
Chr21	1047404	-8.90952	1.02827	6.04455e-18
Chr21	1052915	-8.92488	1.03006	6.05411e-18
Chr21	1046440	-8.90606	1.02793	6.07358e-18
Chr21	1041631	-8.89099	1.02624	6.09207e-18
Chr21	1043033	-8.88833	1.02615	6.19175e-18
Chr21	1306012	-7.51855	0.868357	6.37884e-18
Chr21	1306472	-7.42027	0.857255	6.51826e-18
Chr21	1307184	-7.37482	0.852258	6.66552e-18
Chr21	1307292	-7.35484	0.849993	6.69126e-18
Chr21	1331344	-7.02036	0.812378	7.36307e-18
Chr21	1330238	-6.76305	0.782681	7.41843e-18
Chr21	893845	-5.03817	0.583643	7.98849e-18
Chr21	892282	-5.03724	0.583703	8.16061e-18
Chr21	888832	-5.03534	0.583533	8.21321e-18
Chr21	1049773	-8.87929	1.02933	8.4134e-18
Chr21	1330754	-6.56176	0.760967	8.65915e-18
Chr21	1329648	-6.48374	0.752213	8.91361e-18
Chr21	1264130	-5.01358	0.581746	9.02133e-18
Chr21	1271715	-7.41707	0.860878	9.21322e-18
Chr21	883208	-5.02299	0.583068	9.28782e-18
Chr21	1324030	-6.2704	0.728002	9.41697e-18
Chr21	1056603	-8.66042	1.0055	9.42603e-18
Chr21	925550	-5.49639	0.63815	9.43025e-18
Chr21	882639	-5.02068	0.582989	9.51514e-18
Chr21	1058688	-8.65466	1.00497	9.52416e-18
Chr21	1271502	-7.1612	0.831931	9.85093e-18
Chr21	1059701	-8.63912	1.00364	9.86577e-18
Chr21	1271288	-7.1841	0.834614	9.86972e-18
Chr21	1059646	-8.64056	1.00382	9.87069e-18
Chr21	1059766	-8.63805	1.00366	9.964e-18
Chr21	895337	-5.01077	0.582546	1.041e-17
Chr21	881460	-5.01017	0.582519	1.04656e-17
Chr21	1312179	-7.16614	0.833519	1.07781e-17
Chr21	878478	-5.00701	0.582392	1.07901e-17
Chr21	897305	-5.00495	0.582307	1.10046e-17
Chr21	1068241	-8.59288	0.999858	1.1092e-17
Chr21	920934	-5.22724	0.608657	1.16725e-17
Chr21	897835	-4.99869	0.582049	1.16796e-17
Chr21	1130635	-5.33781	0.621541	1.16865e-17
Chr21	917975	-5.12543	0.597066	1.20579e-17
Chr21	916058	-5.09172	0.593272	1.22578e-17
Chr21	898089	-4.99212	0.581785	1.24428e-17
Chr21	905684	-4.99087	0.582093	1.31773e-17
Chr21	906639	-4.99087	0.582093	1.31773e-17
Chr21	907739	-4.99087	0.582093	1.31773e-17
Chr21	898385	-4.98586	0.581514	1.31848e-17
Chr21	898491	-4.98586	0.581514	1.31848e-17
Chr21	913715	-4.98586	0.581514	1.31848e-17
Chr21	900664	-4.98587	0.581515	1.31867e-17
Chr21	900680	-4.98587	0.581515	1.31867e-17
Chr21	902692	-4.98587	0.581515	1.31867e-17
Chr21	902935	-4.98587	0.581515	1.31867e-17
Chr21	1321520	-5.4436	0.635039	1.33973e-17
Chr21	1049963	-10.0286	1.17005	1.35106e-17
Chr21	1320204	-5.40039	0.630151	1.36379e-17
Chr21	1319800	-5.36645	0.626314	1.38356e-17
Chr21	1316607	-5.26021	0.614287	1.44655e-17
Chr21	1316351	-5.24966	0.613099	1.45392e-17
Chr21	1144940	-5.13121	0.599379	1.47444e-17
Chr21	1315778	-5.23825	0.611932	1.48314e-17
Chr21	1315679	-5.33195	0.62292	1.49052e-17
Chr21	1314255	-5.01652	0.58667	1.6064e-17
Chr21	2541341	-9.67779	1.13186	1.61307e-17
Chr21	1313375	-4.99586	0.584326	1.62091e-17
Chr21	1313576	-4.98552	0.583161	1.63002e-17
Chr21	1281620	-5.93367	0.694214	1.6553e-17
Chr21	1282953	-5.81761	0.680656	1.65915e-17
Chr21	1282974	-5.9234	0.693577	1.75645e-17
Chr21	1279907	-5.65096	0.661758	1.77245e-17
Chr21	1277917	-5.74148	0.672534	1.80637e-17
Chr21	1278850	-5.58498	0.654264	1.81879e-17
Chr21	1278419	-5.56554	0.65208	1.83783e-17
Chr21	1275458	-5.50689	0.645737	1.95056e-17
Chr21	1275330	-5.30351	0.622303	2.04715e-17
Chr21	1274497	-4.95354	0.58275	2.47053e-17
Chr21	861626	-9.48346	1.12591	4.75129e-17
Chr21	1071549	-7.82945	0.930252	5.01693e-17
Chr21	847804	-8.83884	1.05086	5.25175e-17
Chr21	852391	-8.78736	1.04478	5.26555e-17
Chr21	855103	-8.77776	1.04366	5.27318e-17
Chr21	847283	-8.84955	1.05229	5.30623e-17
Chr21	846765	-8.86018	1.05358	5.31683e-17
Chr21	855715	-8.77304	1.04325	5.3286e-17
Chr21	846607	-8.87214	1.0551	5.35242e-17
Chr21	845546	-8.89479	1.05812	5.47005e-17
Chr21	858432	-8.70673	1.03591	5.52901e-17
Chr21	843126	-10.1861	1.2166	7.25121e-17
Chr21	841435	-10.5538	1.26292	8.28514e-17
Chr21	869926	-7.00531	0.840375	9.84804e-17
Chr21	839535	-11.2433	1.34949	1.02155e-16
Chr21	1306690	-8.24004	0.989324	1.04373e-16
Chr21	2541352	-9.08808	1.09139	1.06013e-16
Chr21	839197	-11.3815	1.36762	1.10509e-16
Chr21	1076689	-7.4209	0.891956	1.12641e-16
Chr21	1078306	-7.38204	0.88804	1.19457e-16
Chr21	1078720	-7.37726	0.887604	1.20767e-16
Chr21	1314089	-7.28145	0.877098	1.30883e-16
Chr21	1314574	-7.33577	0.883673	1.31198e-16
Chr21	1317076	-7.65685	0.922582	1.33497e-16
Chr21	1317091	-7.67847	0.925259	1.34205e-16
Chr21	1320106	-7.80952	0.941074	1.34431e-16
Chr21	1317397	-7.6912	0.926823	1.34503e-16
Chr21	1318826	-7.73839	0.932546	1.34868e-16
Chr21	1323582	-8.02648	0.967328	1.35484e-16
Chr21	1321203	-7.86349	0.947728	1.3591e-16
Chr21	1320880	-7.85002	0.946119	1.36054e-16
Chr21	1320618	-7.83746	0.944607	1.36073e-16
Chr21	1324553	-9.47962	1.14253	1.36082e-16
Chr21	1322979	-7.93339	0.956171	1.36099e-16
Chr21	1323119	-7.96017	0.959403	1.36136e-16
Chr21	1323517	-7.98459	0.96235	1.36167e-16
Chr21	1324791	-9.50874	1.14609	1.36481e-16
Chr21	1322481	-7.89904	0.952077	1.36543e-16
Chr21	1313284	-7.34083	0.885128	1.40123e-16
Chr21	1328667	-9.86765	1.19008	1.42383e-16
Chr21	2603067	-8.89269	1.07252	1.4261e-16
Chr21	1314791	-8.1498	0.982927	1.42665e-16
Chr21	1319717	-7.75334	0.935512	1.46934e-16
Chr21	1324142	-8.93146	1.07809	1.50961e-16
Chr21	1324341	-8.96145	1.08178	1.51705e-16
Chr21	1324079	-8.88746	1.07288	1.51939e-16
Chr21	1324107	-8.90335	1.07481	1.52123e-16
Chr21	1325683	-9.0761	1.09592	1.54523e-16
Chr21	1325693	-9.09192	1.09794	1.55601e-16
Chr21	1325666	-9.06279	1.09442	1.55602e-16
Chr21	1326156	-9.15897	1.1061	1.56217e-16
Chr21	1326265	-9.18969	1.10991	1.57184e-16
Chr21	1325861	-9.12151	1.10169	1.57349e-16
Chr21	1326485	-9.22756	1.11451	1.57458e-16
Chr21	1326458	-9.21248	1.11284	1.58863e-16
Chr21	1327270	-9.2573	1.11825	1.58864e-16
Chr21	1327394	-9.26529	1.11934	1.60088e-16
Chr21	1328407	-9.34341	1.12883	1.60638e-16
Chr21	1328726	-9.36491	1.13144	1.60765e-16
Chr21	1328733	-9.38107	1.13346	1.61365e-16
Chr21	1330383	-9.54532	1.15395	1.67689e-16
Chr21	872639	-7.19426	0.870823	1.8275e-16
Chr21	922146	-5.09474	0.618869	2.32365e-16
Chr21	873840	-6.6635	0.810002	2.43783e-16
Chr21	807505	-5.50686	0.671192	2.91922e-16
Chr21	2625626	-4.03159	0.491534	2.98101e-16
Chr21	1275267	-7.8899	0.96244	3.08671e-16
Chr21	1277827	-8.20345	1.00105	3.16169e-16
Chr21	1278896	-8.3103	1.01418	3.18092e-16
Chr21	1278179	-8.25464	1.00745	3.19573e-16
Chr21	1279443	-8.36938	1.02148	3.20055e-16
Chr21	1281067	-8.43451	1.02948	3.21108e-16
Chr21	1278842	-8.28452	1.01118	3.21379e-16
Chr21	1281550	-8.47854	1.03497	3.2357e-16
Chr21	1281628	-8.52337	1.04046	3.23836e-16
Chr21	1280406	-8.40776	1.02634	3.23852e-16
Chr21	1280416	-8.42079	1.02798	3.24792e-16
Chr21	1275493	-8.35861	1.0205	3.27221e-16
Chr21	1282100	-9.06111	1.10641	3.29976e-16
Chr21	1277884	-8.6756	1.0598	3.39863e-16
Chr21	894113	-6.44138	0.790105	4.46977e-16
Chr21	890747	-6.43908	0.790031	4.54897e-16
Chr21	887436	-6.43716	0.789944	4.60642e-16
Chr21	887108	-6.43815	0.79019	4.65497e-16
Chr21	886061	-6.43422	0.789832	4.7036e-16
Chr21	881661	-6.41588	0.789119	5.35349e-16
Chr21	900403	-6.38461	0.787816	6.62656e-16
Chr21	902241	-6.38457	0.787815	6.62861e-16
Chr21	901484	-6.38386	0.787817	6.67849e-16
Chr21	915030	-6.45699	0.797224	6.89228e-16
Chr21	1084494	-6.27529	0.775001	7.01674e-16
Chr21	918083	-6.56699	0.811476	7.2769e-16
Chr21	1087210	-6.17876	0.764937	8.22897e-16
Chr21	1274769	-7.41024	0.919802	9.76117e-16
Chr21	1114947	-5.2573	0.655518	1.30721e-15
Chr21	1313346	8.30339	1.03949	1.69166e-15
Chr21	926361	-8.57131	1.07775	2.23645e-15
Chr21	1274323	8.23997	1.03625	2.2595e-15
Chr21	1318207	8.67214	1.09303	2.60185e-15
Chr21	1319905	8.72438	1.10078	2.78154e-15
Chr21	1111582	-5.23895	0.661243	2.84202e-15
Chr21	926477	-9.25067	1.16847	2.98094e-15
Chr21	1322952	8.82517	1.11579	3.16518e-15
Chr21	1100613	-5.33415	0.675227	3.41403e-15
Chr21	1106877	-5.2285	0.663547	4.00435e-15
Chr21	1142857	-8.84793	1.1248	4.45116e-15
Chr21	926654	-9.41375	1.20102	5.55464e-15
Chr21	926871	-9.6794	1.24316	8.35017e-15
Chr21	932538	-9.85613	1.2722	1.13001e-14
Chr21	935560	-9.95023	1.28937	1.42883e-14
Chr21	1150567	9.13804	1.18444	1.45171e-14
Chr21	939436	-9.97027	1.2926	1.47078e-14
Chr21	940802	-9.97376	1.29307	1.47222e-14
Chr21	941473	-9.97367	1.2942	1.55209e-14
Chr21	1138683	8.05141	1.04504	1.57625e-14
Chr21	944442	-9.99622	1.2975	1.57854e-14
Chr21	945322	-10.0033	1.29894	1.61762e-14
Chr21	947328	-10.0098	1.29986	1.62298e-14
Chr21	947363	-10.0191	1.30196	1.69071e-14
Chr21	172840	-4.79859	0.623674	1.70761e-14
Chr21	177666	-5.53368	0.720743	1.93699e-14
Chr21	203175	-4.72786	0.615852	1.94888e-14
Chr21	2788194	-5.3128	0.692154	1.96705e-14
Chr21	14743	-6.02587	0.785363	2.01338e-14
Chr21	969900	-10.939	1.42786	2.20124e-14
Chr21	970330	-10.9484	1.42984	2.27108e-14
Chr21	970522	-10.9477	1.42989	2.28411e-14
Chr21	970126	-10.9433	1.42937	2.28963e-14
Chr21	970908	-10.9477	1.43024	2.31772e-14
Chr21	167895	-4.66621	0.610273	2.47117e-14
Chr21	153071	-5.00886	0.655379	2.53668e-14
Chr21	979525	-10.9857	1.43792	2.58985e-14
Chr21	138569	-5.1424	0.674031	2.81077e-14
Chr21	978042	-10.9885	1.44108	2.9015e-14
Chr21	136880	-5.16235	0.677401	3e-14
Chr21	206170	-4.43213	0.583071	3.48166e-14
Chr21	357039	-4.57767	0.60318	3.81944e-14
Chr21	181948	-6.90896	0.910743	3.9124e-14
Chr21	1326128	-8.41696	1.11076	4.17198e-14
Chr21	2625923	-4.19555	0.554217	4.41457e-14
Chr21	2620649	-4.19552	0.554324	4.4658e-14
Chr21	2622750	-4.19519	0.554294	4.47222e-14
Chr21	2621166	-4.19514	0.554294	4.47468e-14
Chr21	2618844	-4.19641	0.554471	4.4793e-14
Chr21	2605583	-4.19404	0.554252	4.52313e-14
Chr21	2599333	-4.19356	0.554233	4.54374e-14
Chr21	2599304	-4.19271	0.554134	4.55032e-14
Chr21	2595407	-4.20135	0.55528	4.55179e-14
Chr21	2594298	-4.20662	0.555978	4.55292e-14
Chr21	2599197	-4.19262	0.55413	4.55398e-14
Chr21	2589590	-4.23919	0.560292	4.55713e-14
Chr21	2598281	-4.19251	0.554125	4.55904e-14
Chr21	2597234	-4.1933	0.554233	4.56041e-14
Chr21	2597624	-4.19243	0.554123	4.56222e-14
Chr21	2591716	-4.22307	0.558173	4.5628e-14
Chr21	2589714	-4.23695	0.56004	4.57803e-14
Chr21	2593185	-4.20797	0.55622	4.58329e-14
Chr21	2599215	-4.19214	0.554129	4.58385e-14
Chr21	2597221	-4.19602	0.554648	4.58619e-14
Chr21	2590206	-4.23232	0.559449	4.58817e-14
Chr21	2593641	-4.20702	0.556107	4.58932e-14
Chr21	2592169	-4.21791	0.557559	4.59485e-14
Chr21	2592831	-4.21065	0.556609	4.59965e-14
Chr21	2589584	-4.24031	0.56058	4.62356e-14
Chr21	2628043	-4.20485	0.555895	4.62426e-14
Chr21	2591639	-4.2245	0.558505	4.63052e-14
Chr21	2628399	-4.20563	0.556015	4.63279e-14
Chr21	2629356	-4.20567	0.55603	4.63745e-14
Chr21	2592056	-4.21936	0.557857	4.64566e-14
Chr21	2629629	-4.20548	0.556028	4.64875e-14
Chr21	2630608	-4.20438	0.555911	4.66187e-14
Chr21	2630804	-4.20405	0.555896	4.67611e-14
Chr21	2631255	-4.20372	0.555877	4.68804e-14
Chr21	2589909	-4.23368	0.559839	4.68818e-14
Chr21	2631646	-4.20352	0.555874	4.69966e-14
Chr21	2631851	-4.20295	0.555812	4.70554e-14
Chr21	122679	-4.99308	0.660326	4.71596e-14
Chr21	2631363	-4.20327	0.555926	4.74056e-14
Chr21	2586142	-4.24913	0.562083	4.78573e-14
Chr21	2586598	-4.24757	0.561927	4.81017e-14
Chr21	2586055	-4.25054	0.562322	4.81153e-14
Chr21	2585622	-4.25729	0.563225	4.81626e-14
Chr21	2586903	-4.24402	0.56148	4.82153e-14
Chr21	2584507	-4.25966	0.563586	4.8394e-14
Chr21	2586851	-4.24661	0.561869	4.84379e-14
Chr21	2633324	-4.18877	0.554224	4.84794e-14
Chr21	2585647	-4.25575	0.563091	4.85078e-14
Chr21	2632631	-4.19443	0.554999	4.86116e-14
Chr21	2584648	-4.25811	0.563438	4.86755e-14
Chr21	2632268	-4.19562	0.555196	4.88128e-14
Chr21	2632283	-4.19556	0.555195	4.88434e-14
Chr21	2632615	-4.19379	0.554968	4.88844e-14
Chr21	2635366	-4.18761	0.554181	4.90353e-14
Chr21	2634887	-4.18762	0.554182	4.90354e-14
Chr21	2635464	-4.18684	0.554086	4.90742e-14
Chr21	2582135	-4.27954	0.566358	4.90928e-14
Chr21	2634779	-4.18742	0.554196	4.92437e-14
Chr21	2635525	-4.18724	0.55419	4.93296e-14
Chr21	2581160	-4.29099	0.567955	4.95e-14
Chr21	2583665	-4.27693	0.566151	4.97895e-14
Chr21	2581874	-4.28534	0.56729	4.99164e-14
Chr21	2580813	-4.30152	0.56946	5.00604e-14
Chr21	2581045	-4.29635	0.568864	5.05073e-14
Chr21	2578271	-4.31443	0.571293	5.0687e-14
Chr21	2577382	-4.32893	0.573257	5.09096e-14
Chr21	2635834	-4.18724	0.554527	5.10867e-14
Chr21	2635993	-4.18856	0.554811	5.1663e-14
Chr21	2636075	-4.18843	0.554821	5.18157e-14
Chr21	2636935	-4.18816	0.554825	5.20222e-14
Chr21	2574145	-4.36518	0.578328	5.22963e-14
Chr21	80265	-5.8145	0.770347	5.23098e-14
Chr21	2577613	-4.32103	0.572653	5.32117e-14
Chr21	2639536	-4.19924	0.55655	5.34202e-14
Chr21	2638253	-4.19467	0.555949	5.34439e-14
Chr21	2638944	-4.19641	0.556213	5.36297e-14
Chr21	797993	-4.41935	0.585954	5.46414e-14
Chr21	2642098	-4.19992	0.55732	5.72801e-14
Chr21	174519	-8.05574	1.06999	6.04468e-14
Chr21	2642632	-4.19036	0.556821	6.19842e-14
Chr21	2632386	-4.29654	0.571485	6.54964e-14
Chr21	121133	-5.10199	0.679681	7.15853e-14
Chr21	2643720	-4.17085	0.556582	7.8816e-14
Chr21	190079	-8.83716	1.18087	8.5044e-14
Chr21	2646762	-4.16057	0.556421	8.91107e-14
Chr21	2647242	-4.15933	0.556436	9.07602e-14
Chr21	48915	-4.42155	0.591747	9.27766e-14
Chr21	347799	-4.31768	0.578255	9.65337e-14
Chr21	2649370	-4.14606	0.555534	9.91456e-14
Chr21	828553	-6.79913	0.911453	1.01804e-13
Chr21	793172	-4.26106	0.571218	1.01854e-13
Chr21	2653550	-4.13507	0.554347	1.02046e-13
Chr21	2653391	-4.13503	0.554361	1.02246e-13
Chr21	2653657	-4.13879	0.554914	1.02742e-13
Chr21	764360	-4.26115	0.571329	1.02837e-13
Chr21	2652313	-4.13491	0.554403	1.02844e-13
Chr21	2653696	-4.1397	0.55507	1.03111e-13
Chr21	828338	-6.78618	0.909972	1.03413e-13
Chr21	834333	-7.40158	0.99278	1.05107e-13
Chr21	2556310	-5.36863	0.720257	1.06414e-13
Chr21	55062	-4.38417	0.588419	1.08834e-13
Chr21	822483	-6.73417	0.90392	1.09487e-13
Chr21	639658	-5.89088	0.79083	1.10296e-13
Chr21	819995	-6.71997	0.902201	1.10763e-13
Chr21	1129849	8.07504	1.08415	1.109e-13
Chr21	820722	-6.72261	0.902716	1.11867e-13
Chr21	819819	-6.71181	0.901313	1.1219e-13
Chr21	2655048	-4.18009	0.561628	1.15517e-13
Chr21	2573708	-5.1167	0.687475	1.15572e-13
Chr21	209630	-4.25643	0.571946	1.16208e-13
Chr21	2573636	-5.12431	0.688623	1.16753e-13
Chr21	2572923	-5.13761	0.690595	1.18502e-13
Chr21	43832	-4.36219	0.586447	1.19448e-13
Chr21	815870	-6.65786	0.895194	1.20347e-13
Chr21	816913	-6.67072	0.896932	1.20414e-13
Chr21	344274	-4.25741	0.572538	1.21534e-13
Chr21	2570310	-5.15115	0.692758	1.21815e-13
Chr21	2570232	-5.15772	0.693664	1.22046e-13
Chr21	2571767	-5.14677	0.692287	1.22989e-13
Chr21	2569751	-5.16342	0.694605	1.2376e-13
Chr21	815564	-6.64866	0.894417	1.23834e-13
Chr21	2569230	-5.1687	0.695329	1.23885e-13
Chr21	2568106	-5.17406	0.696136	1.24739e-13
Chr21	2568034	-5.1769	0.696579	1.25355e-13
Chr21	112625	-4.24788	0.571722	1.27158e-13
Chr21	2567403	-5.19518	0.699269	1.27661e-13
Chr21	264283	-4.25011	0.572147	1.28708e-13
Chr21	2567370	-5.19911	0.699908	1.28788e-13
Chr21	85031	-6.68547	0.900364	1.31694e-13
Chr21	2657339	-4.24372	0.572865	1.49962e-13
Chr21	2658225	-4.25379	0.574649	1.56195e-13
Chr21	789000	-4.28748	0.579254	1.57005e-13
Chr21	227499	-4.80384	0.649455	1.62966e-13
Chr21	226339	-4.79729	0.648748	1.65455e-13
Chr21	2633116	-5.94742	0.804407	1.66877e-13
Chr21	253495	-5.10847	0.690968	1.67289e-13
Chr21	2549655	-5.64882	0.764063	1.67388e-13
Chr21	229204	-4.87155	0.658952	1.67696e-13
Chr21	242941	-4.99707	0.676336	1.73331e-13
Chr21	64653	-4.2864	0.580376	1.77081e-13
Chr21	267423	-5.1861	0.702461	1.80805e-13
Chr21	2663493	-4.27866	0.579584	1.8144e-13
Chr21	2666003	-4.29842	0.583593	2.05608e-13
Chr21	814495	-6.28838	0.854403	2.14117e-13
Chr21	2741767	-4.0796	0.554385	2.16026e-13
Chr21	814114	-6.2799	0.853513	2.17734e-13
Chr21	1010085	-9.88352	1.34622	2.45161e-13
Chr21	1014394	-9.85094	1.34247	2.52101e-13
Chr21	1013885	-9.85979	1.34414	2.56876e-13
Chr21	808125	-6.7463	0.920411	2.67939e-13
Chr21	813240	-6.13527	0.837232	2.7117e-13
Chr21	1019094	-9.81618	1.33981	2.742e-13
Chr21	1020581	-9.8027	1.33811	2.75654e-13
Chr21	812408	-6.11901	0.835424	2.78458e-13
Chr21	1019497	-9.80577	1.33887	2.79582e-13
Chr21	810537	-6.09224	0.832363	2.89398e-13
Chr21	809660	-6.08351	0.831367	2.9312e-13
Chr21	272221	-6.5304	0.892553	2.95146e-13
Chr21	2544753	-5.8697	0.802478	2.99687e-13
Chr21	809625	-6.07797	0.831028	3.01167e-13
Chr21	809139	-6.06796	0.829816	3.04259e-13
Chr21	809144	-6.0706	0.830195	3.04604e-13
Chr21	808919	-6.05918	0.828974	3.11431e-13
Chr21	2540792	-5.90048	0.807447	3.153e-13
Chr21	362525	-7.13658	0.976814	3.1904e-13
Chr21	361481	-7.12444	0.975366	3.22794e-13
Chr21	2763687	-7.90451	1.08223	3.2388e-13
Chr21	805742	-6.00072	0.822082	3.34779e-13
Chr21	358878	-6.68137	0.915495	3.38062e-13
Chr21	805409	-5.98904	0.820775	3.4127e-13
Chr21	1023167	-9.66174	1.32423	3.43006e-13
Chr21	804278	-5.97134	0.818818	3.51913e-13
Chr21	2537797	-5.95475	0.816772	3.57248e-13
Chr21	803526	-5.96064	0.817623	3.58243e-13
Chr21	2537673	-5.9645	0.818212	3.59623e-13
Chr21	801794	-5.93016	0.814649	3.87827e-13
Chr21	801531	-5.92809	0.814579	3.93305e-13
Chr21	331144	-7.15432	0.984207	4.18135e-13
Chr21	330447	-7.20607	0.991392	4.1965e-13
Chr21	87362	-8.383	1.1535	4.23248e-13
Chr21	98843	-8.56502	1.18078	4.68148e-13
Chr21	96537	-8.55231	1.17906	4.68825e-13
Chr21	95938	-8.54182	1.17782	4.73213e-13
Chr21	325650	-7.51448	1.03689	4.9118e-13
Chr21	780716	-5.30325	0.731819	4.92796e-13
Chr21	323194	-7.51987	1.03819	5.05207e-13
Chr21	2553878	-5.82797	0.805452	5.34026e-13
Chr21	357452	-6.40628	0.885504	5.38082e-13
Chr21	2529302	-6.18347	0.857124	6.24265e-13
Chr21	1026183	-9.09526	1.26079	6.254e-13
Chr21	2685004	-4.52171	0.628421	7.15914e-13
Chr21	1033567	-8.58587	1.19859	9.02959e-13
Chr21	353970	-6.03093	0.845733	1.13945e-12
Chr21	2678056	-4.77436	0.670704	1.24728e-12
Chr21	604692	-5.6877	0.799294	1.27008e-12
Chr21	805884	-5.79664	0.816239	1.40695e-12
Chr21	1041419	-8.10458	1.14414	1.60131e-12
Chr21	1800604	-5.45762	0.770903	1.64822e-12
Chr21	349310	-5.79626	0.821237	1.92216e-12
Chr21	1049072	-8.01476	1.13687	2.03612e-12
Chr21	349181	-6.0189	0.856001	2.32137e-12
Chr21	345911	-5.70539	0.811939	2.39744e-12
Chr21	343452	-5.71371	0.813532	2.45832e-12
Chr21	341299	-5.74322	0.81813	2.51823e-12
Chr21	112320	-6.65513	0.950905	2.92589e-12
Chr21	1054970	-7.87397	1.12598	3.04706e-12
Chr21	1055534	-8.87423	1.26955	3.11089e-12
Chr21	1055557	-8.86984	1.26989	3.22981e-12
Chr21	2695457	-6.86023	0.985355	3.78586e-12
Chr21	2763711	-6.87296	0.990128	4.37823e-12
Chr21	1055852	-8.50839	1.22697	4.59842e-12
Chr21	1263989	-9.73195	1.40479	4.82288e-12
Chr21	1056044	-7.95371	1.14812	4.82543e-12
Chr21	1114953	-7.2712	1.05134	5.22822e-12
Chr21	1057189	-7.46967	1.08029	5.28795e-12
Chr21	1056816	-7.47223	1.08068	5.29369e-12
Chr21	1057220	-7.46002	1.07945	5.42115e-12
Chr21	1057322	-7.45486	1.07874	5.42931e-12
Chr21	1057965	-7.43929	1.07708	5.57636e-12
Chr21	2751834	-5.1515	0.746573	5.84335e-12
Chr21	1059120	-7.42091	1.07611	6.01396e-12
Chr21	1059266	-7.41203	1.07485	6.02344e-12
Chr21	1060035	-7.40034	1.07383	6.20753e-12
Chr21	222299	-6.11285	0.887124	6.24582e-12
Chr21	1060140	-7.39495	1.07324	6.26154e-12
Chr21	2765851	-5.44867	0.790963	6.33294e-12
Chr21	2763683	-7.22433	1.04899	6.41009e-12
Chr21	1061681	-7.37308	1.07067	6.43105e-12
Chr21	1061499	-7.38088	1.07192	6.46592e-12
Chr21	227700	-6.16016	0.894652	6.47184e-12
Chr21	2764617	-5.15977	0.749536	6.54336e-12
Chr21	1061689	-7.36791	1.07042	6.57765e-12
Chr21	160858	-5.77426	0.839267	6.72011e-12
Chr21	159269	-5.7679	0.838421	6.7503e-12
Chr21	221491	-6.06563	0.881705	6.75235e-12
Chr21	1063473	-7.35548	1.06928	6.77661e-12
Chr21	1065047	-7.34589	1.06838	6.92972e-12
Chr21	157949	-5.75116	0.836637	7.00557e-12
Chr21	231152	-6.26533	0.911456	7.01341e-12
Chr21	1065972	-7.32518	1.06609	7.15737e-12
Chr21	2517901	-6.82138	0.992774	7.15843e-12
Chr21	2516608	-6.83293	0.995076	7.37487e-12
Chr21	1067378	-7.31566	1.06561	7.45284e-12
Chr21	242284	-6.39441	0.931442	7.46139e-12
Chr21	238025	-6.38664	0.930653	7.59314e-12
Chr21	244881	-6.41925	0.935428	7.60212e-12
Chr21	1067584	-7.31076	1.06538	7.61378e-12
Chr21	1067875	-7.29317	1.06317	7.73589e-12
Chr21	1068303	-7.28609	1.06217	7.74625e-12
Chr21	245762	-6.43807	0.938576	7.75988e-12
Chr21	1067350	-7.3068	1.06593	8.00692e-12
Chr21	250374	-6.49331	0.947585	8.14143e-12
Chr21	2514121	-6.8692	1.00379	8.67809e-12
Chr21	253822	-6.77081	0.991404	9.54283e-12
Chr21	2513289	-6.88667	1.00854	9.62105e-12
Chr21	270574	-6.91827	1.01411	1.00515e-11
Chr21	1069209	-7.16701	1.05059	1.00586e-11
Chr21	1062181	-7.36131	1.07908	1.00644e-11
Chr21	2512168	-6.93509	1.0197	1.16058e-11
Chr21	152137	-6.09435	0.896182	1.16674e-11
Chr21	152091	-6.10926	0.89887	1.19718e-11
Chr21	271381	-7.18081	1.05793	1.27347e-11
Chr21	751268	7.43003	1.0979	1.46207e-11
Chr21	144764	-6.79346	1.00462	1.51558e-11
Chr21	144000	-6.19696	0.917058	1.56588e-11
Chr21	143190	-6.19785	0.917307	1.57512e-11
Chr21	271558	-7.46778	1.10694	1.68963e-11
Chr21	133602	-6.18552	0.917714	1.76214e-11
Chr21	133609	-6.1723	0.916628	1.84133e-11
Chr21	721314	-7.22318	1.07837	2.34272e-11
Chr21	179350	-7.92875	1.18539	2.49913e-11
Chr21	134295	-6.18277	0.924378	2.50174e-11
Chr21	1069627	-6.66091	0.995993	2.51639e-11
Chr21	134171	-6.17707	0.924097	2.57282e-11
Chr21	2786197	-4.08554	0.611298	2.59134e-11
Chr21	1069658	-6.64088	0.994372	2.67885e-11
Chr21	1802929	-6.89899	1.03449	2.85646e-11
Chr21	181952	-8.13684	1.22112	2.9657e-11
Chr21	131248	-6.12425	0.919588	3.03911e-11
Chr21	128770	-6.12359	0.919544	3.04743e-11
Chr21	182244	-8.15089	1.22402	3.05247e-11
Chr21	1070720	-6.54032	0.98272	3.13189e-11
Chr21	1805630	-7.1439	1.07414	3.22815e-11
Chr21	1071137	-6.50839	0.978915	3.27746e-11
Chr21	1800221	-6.87537	1.03511	3.42129e-11
Chr21	1078779	-8.23465	1.24104	3.5842e-11
Chr21	1799837	-6.86515	1.03473	3.59719e-11
Chr21	1087285	-8.31793	1.25438	3.68555e-11
Chr21	1799306	-6.8461	1.0338	3.91206e-11
Chr21	1800305	-7.22443	1.09096	3.91562e-11
Chr21	1798401	-6.81481	1.03232	4.4962e-11
Chr21	1798050	-6.81183	1.03216	4.55338e-11
Chr21	121802	-5.91724	0.896999	4.64147e-11
Chr21	1660466	-5.91817	0.897882	4.81364e-11
Chr21	1661823	-6.0686	0.920832	4.84302e-11
Chr21	1797298	6.79361	1.03119	4.91457e-11
Chr21	1662689	-6.42233	0.975138	4.98298e-11
Chr21	1790292	6.76482	1.02722	4.99904e-11
Chr21	120319	-5.85515	0.889466	5.09391e-11
Chr21	1797154	6.78374	1.03064	5.11902e-11
Chr21	2822520	-6.01831	0.91475	5.21727e-11
Chr21	724994	-5.23856	0.796398	5.26523e-11
Chr21	1799358	-6.80139	1.03412	5.29342e-11
Chr21	1795939	-6.76289	1.02947	5.57357e-11
Chr21	1793227	-6.72778	1.02595	6.02384e-11
Chr21	1769710	-6.37867	0.974425	6.50205e-11
Chr21	2776033	-3.74318	0.572106	6.6445e-11
Chr21	1072558	-6.03014	0.922486	6.91297e-11
Chr21	2776022	-3.73448	0.571436	6.98581e-11
Chr21	1065224	-7.48676	1.14616	7.13608e-11
Chr21	118196	-5.48349	0.839512	7.15016e-11
Chr21	1794556	-6.68723	1.02398	7.20449e-11
Chr21	1794173	-6.67684	1.02337	7.50712e-11
Chr21	1664757	-7.57211	1.16063	7.5185e-11
Chr21	735044	-7.06344	1.08361	7.8073e-11
Chr21	1074744	-5.89217	0.906243	8.71772e-11
Chr21	1075260	-5.88057	0.90447	8.72187e-11
Chr21	1075316	-5.87446	0.903722	8.8019e-11
Chr21	1075853	-5.86854	0.903039	8.89751e-11
Chr21	1076403	-5.86229	0.902163	8.93383e-11
Chr21	1077023	-5.83703	0.898675	9.10499e-11
Chr21	1800506	-4.06638	0.626946	9.66982e-11
Chr21	711818	-8.66849	1.33712	9.86629e-11
Chr21	718180	-8.34048	1.287	1.00241e-10
Chr21	1655241	-4.05463	0.626635	1.07089e-10
Chr21	2833506	-3.41908	0.52849	1.07759e-10
Chr21	1788754	-5.71729	0.885824	1.19139e-10
Chr21	2840725	-6.27954	0.973158	1.20289e-10
Chr21	2777122	-3.6749	0.569684	1.2186e-10
Chr21	2776849	-3.66528	0.568665	1.26195e-10
Chr21	1658271	-3.90679	0.607051	1.34479e-10
Chr21	2776050	-3.64961	0.567092	1.34504e-10
Chr21	1658789	-3.89929	0.605915	1.34755e-10
Chr21	1657394	-3.9221	0.609486	1.34991e-10
Chr21	1658178	-3.91458	0.608341	1.35225e-10
Chr21	1656785	-3.92997	0.610787	1.35734e-10
Chr21	1660109	-3.92997	0.610787	1.35734e-10
Chr21	1656683	-3.94524	0.613176	1.35878e-10
Chr21	1656744	-3.93411	0.611478	1.36173e-10
Chr21	1656664	-3.96086	0.615661	1.36399e-10
Chr21	1656670	-3.94965	0.613949	1.36694e-10
Chr21	1661034	-3.97661	0.618165	1.36929e-10
Chr21	1660612	-3.9445	0.613186	1.37039e-10
Chr21	1656620	-3.9653	0.61644	1.37223e-10
Chr21	1655444	-3.9925	0.62069	1.37428e-10
Chr21	1661142	-3.99239	0.62069	1.37588e-10
Chr21	1655861	-3.98059	0.618871	1.37741e-10
Chr21	1661468	-3.99675	0.621403	1.37923e-10
Chr21	1656258	-3.97581	0.618164	1.3808e-10
Chr21	1661768	-4.00466	0.622676	1.38322e-10
Chr21	1661782	-4.01276	0.623955	1.38494e-10
Chr21	1661814	-4.02867	0.626447	1.38665e-10
Chr21	1660656	-3.94822	0.613958	1.38858e-10
Chr21	1661802	-4.01708	0.624675	1.38958e-10
Chr21	1661994	-4.04153	0.62863	1.40382e-10
Chr21	1660762	-4.09409	0.637065	1.42796e-10
Chr21	1786950	-5.67207	0.882627	1.42923e-10
Chr21	1654939	-4.16697	0.648486	1.4355e-10
Chr21	2775981	-3.63151	0.565338	1.45511e-10
Chr21	1654864	-4.19801	0.653537	1.45586e-10
Chr21	1654829	-4.23318	0.659111	1.46512e-10
Chr21	1659430	-4.0361	0.628465	1.46896e-10
Chr21	1654808	-4.26892	0.664781	1.47472e-10
Chr21	1662775	-4.28251	0.666965	1.48095e-10
Chr21	1659437	-4.04314	0.629689	1.48136e-10
Chr21	1662452	-4.54304	0.707644	1.49018e-10
Chr21	2775825	-3.62556	0.564801	1.49756e-10
Chr21	2775636	-3.61431	0.563544	1.55367e-10
Chr21	1663046	-4.47395	0.697713	1.5662e-10
Chr21	2775445	-3.60629	0.56275	1.60726e-10
Chr21	1663085	-4.61755	0.720808	1.63102e-10
Chr21	2775430	-3.60049	0.562211	1.65132e-10
Chr21	2775054	-3.58794	0.560652	1.7012e-10
Chr21	2775367	-3.59394	0.561594	1.70179e-10
Chr21	2774856	-3.57661	0.55927	1.75096e-10
Chr21	1768564	-3.91168	0.611687	1.7538e-10
Chr21	1768768	-3.89655	0.609327	1.75447e-10
Chr21	1802732	-3.88483	0.607534	1.7591e-10
Chr21	1768597	-3.90059	0.610015	1.76115e-10
Chr21	1768781	-3.90059	0.610015	1.76115e-10
Chr21	1803035	-3.90001	0.60996	1.76552e-10
Chr21	1802632	-3.88452	0.607549	1.7668e-10
Chr21	1768507	-3.91589	0.612461	1.76764e-10
Chr21	1803352	-3.90759	0.611181	1.76977e-10
Chr21	1768224	-3.94233	0.616626	1.77111e-10
Chr21	2774840	-3.57282	0.558832	1.77125e-10
Chr21	1803378	-3.9153	0.612406	1.77205e-10
Chr21	1767911	-3.95818	0.619125	1.77351e-10
Chr21	1768326	-3.9313	0.614927	1.77423e-10
Chr21	1803408	-3.92291	0.613636	1.77673e-10
Chr21	1803417	-3.93071	0.614872	1.77867e-10
Chr21	1803485	-3.94606	0.617275	1.77877e-10
Chr21	1767882	-3.96231	0.619836	1.78105e-10
Chr21	1803468	-3.93838	0.616111	1.78342e-10
Chr21	1802097	-3.8838	0.607574	1.78359e-10
Chr21	1803997	-3.96171	0.619779	1.78555e-10
Chr21	1767556	-3.97809	0.622361	1.7879e-10
Chr21	1767452	-3.99381	0.624822	1.78811e-10
Chr21	1803503	-3.95397	0.618606	1.79021e-10
Chr21	1801974	-3.88341	0.607584	1.79232e-10
Chr21	1767482	-3.98594	0.623632	1.79295e-10
Chr21	1804079	-3.96585	0.620491	1.79316e-10
Chr21	1767363	-4.00983	0.627388	1.79512e-10
Chr21	1080291	-4.98267	0.779629	1.79791e-10
Chr21	1767401	-4.0019	0.626187	1.79997e-10
Chr21	1767318	-4.01407	0.628117	1.8029e-10
Chr21	1804326	-3.98963	0.6243	1.80377e-10
Chr21	1804129	-3.97385	0.621838	1.80458e-10
Chr21	1804358	-3.99759	0.625573	1.80703e-10
Chr21	1804471	-4.01345	0.628059	1.80751e-10
Chr21	1804415	-4.00553	0.626856	1.81182e-10
Chr21	1801871	-3.88621	0.608203	1.81445e-10
Chr21	1766796	-4.02224	0.629497	1.81498e-10
Chr21	1766555	-4.04656	0.633323	1.81741e-10
Chr21	1804608	-4.02162	0.629437	1.81946e-10
Chr21	1805084	-4.03768	0.631955	1.81988e-10
Chr21	1766536	-4.05468	0.634639	1.82276e-10
Chr21	1766389	-4.07099	0.637198	1.82337e-10
Chr21	1801855	-3.88574	0.608207	1.82409e-10
Chr21	1766709	-4.03782	0.632015	1.82452e-10
Chr21	1804998	-4.02592	0.630173	1.82693e-10
Chr21	1801564	-3.88573	0.60825	1.82962e-10
Chr21	1766498	-4.05901	0.635385	1.83081e-10
Chr21	1766192	-4.08763	0.639865	1.83081e-10
Chr21	2774085	-3.55904	0.557126	1.83158e-10
Chr21	1080649	-4.97059	0.778111	1.83376e-10
Chr21	1805458	-4.05841	0.635326	1.83513e-10
Chr21	1801902	-3.88161	0.607674	1.83832e-10
Chr21	1766326	-4.07554	0.638037	1.83852e-10
Chr21	1766155	-4.09204	0.640623	1.83898e-10
Chr21	1081257	-4.96581	0.777416	1.839e-10
Chr21	1766094	-4.10033	0.641969	1.84454e-10
Chr21	1766040	-4.10884	0.643319	1.84676e-10
Chr21	1765829	-4.12559	0.645948	1.84745e-10
Chr21	1801050	-3.88357	0.608202	1.86607e-10
Chr21	1081800	-4.95783	0.776455	1.86759e-10
Chr21	1801006	-3.88299	0.608196	1.87701e-10
Chr21	1084480	-4.94577	0.774776	1.88851e-10
Chr21	1800864	-3.88235	0.608188	1.8887e-10
Chr21	1769198	-4.15907	0.651549	1.89021e-10
Chr21	1769312	-4.19439	0.657154	1.89878e-10
Chr21	1081864	-4.94939	0.775507	1.9051e-10
Chr21	1769647	-4.24774	0.665723	1.92362e-10
Chr21	1769807	-4.27041	0.669363	1.93414e-10
Chr21	1084519	-4.93024	0.772793	1.93458e-10
Chr21	1769967	-4.29296	0.672946	1.93974e-10
Chr21	1769918	-4.28404	0.671567	1.94206e-10
Chr21	1770086	-4.30221	0.674425	1.94318e-10
Chr21	1084785	-4.925	0.772059	1.94359e-10
Chr21	1769885	-4.27507	0.670196	1.94626e-10
Chr21	1800594	-3.87878	0.608117	1.95239e-10
Chr21	1805422	-4.04729	0.634586	1.9588e-10
Chr21	1770177	-4.32094	0.677512	1.96116e-10
Chr21	1770118	-4.31183	0.676118	1.96535e-10
Chr21	1800540	-3.87797	0.608096	1.96649e-10
Chr21	1085028	-4.91916	0.77139	1.96946e-10
Chr21	1770515	-4.32572	0.678366	1.97366e-10
Chr21	1800478	-3.87691	0.608062	1.98426e-10
Chr21	1085262	-4.91248	0.770529	1.98922e-10
Chr21	1086744	-4.90517	0.769445	1.99597e-10
Chr21	1770611	-4.38237	0.687503	2.00393e-10
Chr21	1770762	-4.41072	0.691957	2.00457e-10
Chr21	1770962	-4.42556	0.694308	2.00745e-10
Chr21	2773246	-3.52595	0.55319	2.01002e-10
Chr21	1770689	-4.39675	0.689828	2.01223e-10
Chr21	1770794	-4.41583	0.692842	2.01463e-10
Chr21	1770976	-4.43045	0.695202	2.02253e-10
Chr21	1771137	-4.44504	0.697576	2.03265e-10
Chr21	1770992	-4.43555	0.696095	2.03377e-10
Chr21	1800386	-3.87279	0.608009	2.06585e-10
Chr21	1800457	-4.00352	0.628646	2.08116e-10
Chr21	1800368	-3.87178	0.607973	2.08294e-10
Chr21	1769363	-4.26316	0.66979	2.12949e-10
Chr21	1800137	-3.86879	0.608245	2.19031e-10
Chr21	1786939	-4.22626	0.66445	2.19073e-10
Chr21	1799923	-3.86638	0.608141	2.23127e-10
Chr21	1799902	-3.8651	0.608086	2.25344e-10
Chr21	109463	-5.48909	0.863867	2.28398e-10
Chr21	1800781	-4.77351	0.751349	2.29632e-10
Chr21	1799708	-3.86248	0.607968	2.29861e-10
Chr21	2729354	-5.42036	0.853324	2.31405e-10
Chr21	1799692	-3.86116	0.607907	2.32143e-10
Chr21	1800299	-4.11822	0.648452	2.33207e-10
Chr21	1765432	-4.97835	0.784155	2.36499e-10
Chr21	1799509	-3.85845	0.607779	2.36876e-10
Chr21	1767624	-3.94299	0.621126	2.37341e-10
Chr21	1112159	-6.41275	1.01021	2.37628e-10
Chr21	1806050	-5.22982	0.823884	2.37902e-10
Chr21	1806205	-5.03903	0.794047	2.40599e-10
Chr21	1800293	-4.42532	0.697376	2.41132e-10
Chr21	1799399	-3.85555	0.60764	2.41971e-10
Chr21	1799320	-3.85258	0.607494	2.47275e-10
Chr21	1799184	-3.84788	0.607254	2.55771e-10
Chr21	1799122	-3.84621	0.607168	2.58828e-10
Chr21	1798903	-3.84451	0.607079	2.61961e-10
Chr21	1798860	-3.84296	0.606994	2.64786e-10
Chr21	2834369	-3.17691	0.501831	2.65651e-10
Chr21	1798815	-3.84113	0.606901	2.68292e-10
Chr21	1798801	-3.83935	0.606805	2.7166e-10
Chr21	2834958	-3.17468	0.50179	2.72405e-10
Chr21	1798734	-3.83761	0.606713	2.74974e-10
Chr21	1087734	-4.67198	0.738746	2.76842e-10
Chr21	1088024	-4.66634	0.737894	2.77455e-10
Chr21	1798681	-3.8358	0.606614	2.78464e-10
Chr21	2723420	-7.90915	1.25084	2.78908e-10
Chr21	1806041	-5.19989	0.822491	2.80562e-10
Chr21	1089088	-4.65368	0.736147	2.8138e-10
Chr21	1765223	-5.10241	0.807214	2.82584e-10
Chr21	1798634	-3.83204	0.606407	2.85792e-10
Chr21	1088738	-4.65591	0.737121	2.91161e-10
Chr21	1798034	-3.8263	0.606087	2.97268e-10
Chr21	1789982	-3.80666	0.603171	3.01158e-10
Chr21	1797855	-3.82429	0.605974	3.01351e-10
Chr21	2842251	-3.1695	0.502223	3.01427e-10
Chr21	1797786	-3.82225	0.605859	3.05588e-10
Chr21	1653716	-6.44582	1.02205	3.09583e-10
Chr21	1797477	-3.8202	0.605741	3.09822e-10
Chr21	1797387	-3.81811	0.605621	3.14215e-10
Chr21	1790348	-3.79689	0.602668	3.23032e-10
Chr21	1790376	-3.79602	0.602539	3.2324e-10
Chr21	1790127	-3.79896	0.603025	3.23642e-10
Chr21	1790522	-3.7957	0.602553	3.24646e-10
Chr21	1789346	-3.80463	0.604037	3.26061e-10
Chr21	1790592	-3.79534	0.602564	3.26116e-10
Chr21	1789882	-3.80059	0.603416	3.26539e-10
Chr21	1790620	-3.79498	0.602572	3.27554e-10
Chr21	1789192	-3.80526	0.604222	3.27927e-10
Chr21	1665473	-6.5889	1.04623	3.27945e-10
Chr21	1788855	-3.80551	0.604301	3.28792e-10
Chr21	1665574	-6.59947	1.048	3.29126e-10
Chr21	1790632	-3.79456	0.602578	3.29151e-10
Chr21	1665752	-6.61007	1.04977	3.30318e-10
Chr21	1790720	-3.79411	0.602581	3.30814e-10
Chr21	1665824	-6.63021	1.05312	3.32158e-10
Chr21	1790728	-3.79367	0.602583	3.32377e-10
Chr21	1788519	-3.80592	0.604531	3.32411e-10
Chr21	1665905	-6.64169	1.05496	3.32433e-10
Chr21	1788478	-3.80595	0.604606	3.33973e-10
Chr21	1790757	-3.79314	0.602582	3.3424e-10
Chr21	1788227	-3.80594	0.604668	3.3541e-10
Chr21	1665915	-6.64266	1.0554	3.36002e-10
Chr21	1791056	-3.7926	0.602577	3.36036e-10
Chr21	1788096	-3.80572	0.604724	3.37421e-10
Chr21	1791276	-3.79204	0.602571	3.379e-10
Chr21	1787975	-3.80574	0.604786	3.38757e-10
Chr21	1666147	-6.66223	1.05873	3.38891e-10
Chr21	1666235	-6.67369	1.06059	3.39305e-10
Chr21	1796883	-3.80343	0.604465	3.39823e-10
Chr21	1791284	-3.79142	0.602561	3.39905e-10
Chr21	2837376	-3.32369	0.528227	3.39931e-10
Chr21	2837367	-3.3235	0.528217	3.40459e-10
Chr21	1787870	-3.80544	0.604836	3.40961e-10
Chr21	1666308	-6.68394	1.06237	3.41281e-10
Chr21	1791769	-3.79077	0.602549	3.41983e-10
Chr21	1796648	-3.8014	0.60425	3.42258e-10
Chr21	1666434	-6.69492	1.0642	3.42366e-10
Chr21	1787809	-3.80522	0.604879	3.42736e-10
Chr21	1791806	-3.79011	0.602535	3.44071e-10
Chr21	1787740	-3.80493	0.604929	3.44939e-10
Chr21	1791909	-3.78939	0.602518	3.46293e-10
Chr21	1787736	-3.80461	0.604964	3.46919e-10
Chr21	1796243	-3.79912	0.604115	3.47455e-10
Chr21	1791935	-3.78865	0.602498	3.48591e-10
Chr21	2839166	-3.26261	0.518851	3.48783e-10
Chr21	1787323	-3.80409	0.604998	3.49638e-10
Chr21	1792106	-3.78793	0.602475	3.5071e-10
Chr21	1787254	-3.80368	0.605026	3.51769e-10
Chr21	1796046	-3.79679	0.603976	3.52862e-10
Chr21	1787226	-3.8032	0.60513	3.56038e-10
Chr21	1792246	-3.78634	0.6025	3.57276e-10
Chr21	1787208	-3.80278	0.605156	3.58232e-10
Chr21	1795965	-3.79446	0.603837	3.5832e-10
Chr21	1653246	-6.79206	1.08087	3.58465e-10
Chr21	1792269	-3.78546	0.60247	3.599e-10
Chr21	1787195	-3.80204	0.605173	3.61434e-10
Chr21	1786159	-5.50261	0.875966	3.633e-10
Chr21	1787156	-3.80144	0.605185	3.64026e-10
Chr21	1792328	-3.78713	0.602921	3.64363e-10
Chr21	2834403	-3.21251	0.511449	3.64623e-10
Chr21	2834397	-3.21253	0.511454	3.64664e-10
Chr21	1792418	-3.78615	0.602883	3.67232e-10
Chr21	1787124	-3.8006	0.605195	3.67485e-10
Chr21	2839321	-3.21823	0.512474	3.67897e-10
Chr21	2839325	-3.21822	0.512474	3.67934e-10
Chr21	1792535	-3.78514	0.602842	3.70189e-10
Chr21	1787084	-3.7997	0.605196	3.71026e-10
Chr21	1792549	-3.78409	0.602799	3.73234e-10
Chr21	1787052	-3.79893	0.605196	3.74043e-10
Chr21	1792567	-3.78296	0.60275	3.76487e-10
Chr21	1668205	-6.91564	1.10198	3.77704e-10
Chr21	1792695	-3.78185	0.602701	3.7972e-10
Chr21	1795618	-3.78479	0.603242	3.81555e-10
Chr21	1792711	-3.7807	0.60265	3.83048e-10
Chr21	1091177	-4.41597	0.704005	3.85068e-10
Chr21	1653485	-6.81915	1.0872	3.86146e-10
Chr21	1792877	-3.77828	0.602539	3.90081e-10
Chr21	1793080	-3.77698	0.602476	3.93846e-10
Chr21	1091282	-4.40724	0.703251	3.99287e-10
Chr21	1667109	-6.90917	1.10267	4.01995e-10
Chr21	1094869	-4.38029	0.699082	4.02272e-10
Chr21	1667092	-6.89825	1.10095	4.02393e-10
Chr21	1091130	-4.41839	0.705211	4.03367e-10
Chr21	1093962	-4.38571	0.699997	4.0343e-10
Chr21	1095487	-4.37217	0.697991	4.07009e-10
Chr21	1669197	-7.09069	1.13231	4.11738e-10
Chr21	1669303	-7.11356	1.13618	4.1489e-10
Chr21	1653086	-7.35941	1.17572	4.18706e-10
Chr21	1095660	-4.35889	0.696457	4.20913e-10
Chr21	1793368	-3.76302	0.601359	4.23973e-10
Chr21	2834017	-3.12416	0.49941	4.28918e-10
Chr21	1793496	-3.75942	0.601189	4.3551e-10
Chr21	1097590	-5.15568	0.824481	4.35664e-10
Chr21	1793509	-3.75776	0.601098	4.40548e-10
Chr21	1669759	-7.27261	1.16376	4.46959e-10
Chr21	1793760	-3.75481	0.60091	4.48868e-10
Chr21	2837405	-3.19353	0.5111	4.49403e-10
Chr21	1793811	-3.7531	0.600815	4.54193e-10
Chr21	2833096	-3.08119	0.493311	4.56377e-10
Chr21	1793907	-3.75138	0.600708	4.59287e-10
Chr21	1652878	-7.33631	1.175	4.62902e-10
Chr21	1793911	-3.74954	0.600602	4.65028e-10
Chr21	1652775	-7.35913	1.17888	4.66425e-10
Chr21	1652629	-7.37209	1.18111	4.6889e-10
Chr21	1793971	-3.74773	0.600499	4.70791e-10
Chr21	1652415	-7.37428	1.18166	4.72083e-10
Chr21	1096015	-4.2639	0.683269	4.72541e-10
Chr21	1652214	-7.4122	1.18799	4.76022e-10
Chr21	1651729	-7.42435	1.19011	4.78737e-10
Chr21	1096024	-4.25814	0.682573	4.78834e-10
Chr21	1096169	-4.25317	0.681779	4.78923e-10
Chr21	1096196	-4.24732	0.680896	4.80437e-10
Chr21	1669815	-7.4126	1.1884	4.816e-10
Chr21	1794035	-3.74384	0.600272	4.83267e-10
Chr21	1651554	-7.42573	1.19067	4.84216e-10
Chr21	1096348	-4.24053	0.680005	4.8599e-10
Chr21	2834005	-3.46552	0.555759	4.87098e-10
Chr21	1794070	-3.74193	0.600161	4.89508e-10
Chr21	1096734	-4.23309	0.678961	4.902e-10
Chr21	1097362	-4.22807	0.678246	4.92765e-10
Chr21	1794148	-3.7399	0.600041	4.96192e-10
Chr21	1794357	-3.73888	0.599995	5.00043e-10
Chr21	1650626	-7.51567	1.20618	5.01789e-10
Chr21	1650535	-7.51713	1.20675	5.07392e-10
Chr21	1786673	-3.7651	0.604447	5.08108e-10
Chr21	1794327	-3.73573	0.599792	5.10116e-10
Chr21	1098752	-4.19003	0.672812	5.12494e-10
Chr21	1098385	-4.19627	0.673935	5.16139e-10
Chr21	1099312	-4.17834	0.671263	5.22447e-10
Chr21	1099193	-4.18427	0.672275	5.24306e-10
Chr21	1790272	-3.75267	0.602944	5.24715e-10
Chr21	2836818	-3.07388	0.493967	5.28249e-10
Chr21	2837632	-3.07948	0.494883	5.28932e-10
Chr21	2828503	-3.07378	0.493968	5.28957e-10
Chr21	2828700	-3.07378	0.493967	5.28992e-10
Chr21	2829035	-3.07378	0.493967	5.28992e-10
Chr21	2829080	-3.07378	0.493967	5.28992e-10
Chr21	2828547	-3.07377	0.493968	5.29037e-10
Chr21	2828576	-3.07377	0.493968	5.29037e-10
Chr21	2828616	-3.07377	0.493968	5.29037e-10
Chr21	2834067	-3.07376	0.493966	5.29064e-10
Chr21	2834180	-3.07375	0.493965	5.29065e-10
Chr21	2829295	-3.07377	0.493967	5.29069e-10
Chr21	2828360	-3.07377	0.493968	5.29097e-10
Chr21	2828436	-3.07377	0.493968	5.29097e-10
Chr21	2834085	-3.07375	0.493966	5.29099e-10
Chr21	2834174	-3.07374	0.493966	5.29183e-10
Chr21	2840477	-3.07375	0.493967	5.29195e-10
Chr21	2834053	-3.07374	0.493966	5.29204e-10
Chr21	2834335	-3.0737	0.493961	5.2924e-10
Chr21	2836829	-3.07369	0.493961	5.29317e-10
Chr21	2834314	-3.07369	0.493961	5.29327e-10
Chr21	2829572	-3.07372	0.493967	5.29347e-10
Chr21	2834197	-3.07368	0.493961	5.2935e-10
Chr21	2840193	-3.07629	0.494379	5.29355e-10
Chr21	2834271	-3.07368	0.493961	5.29366e-10
Chr21	2834282	-3.07368	0.493961	5.29366e-10
Chr21	2840185	-3.07628	0.49438	5.294e-10
Chr21	2828473	-3.07372	0.493969	5.29491e-10
Chr21	2828909	-3.07369	0.493968	5.29601e-10
Chr21	2836838	-3.07614	0.494368	5.29906e-10
Chr21	2836932	-3.07621	0.49438	5.29918e-10
Chr21	2834091	-3.0736	0.493966	5.30098e-10
Chr21	2834429	-3.07359	0.493976	5.30597e-10
Chr21	2837670	-3.07923	0.494885	5.30749e-10
Chr21	2837244	-3.07607	0.49438	5.30822e-10
Chr21	2838265	-3.07922	0.494888	5.30962e-10
Chr21	2827252	-3.07049	0.493487	5.30971e-10
Chr21	2829543	-3.0734	0.493973	5.31803e-10
Chr21	1100330	-4.16565	0.669538	5.32193e-10
Chr21	2834238	-3.07324	0.493962	5.32418e-10
Chr21	2828087	-3.07335	0.49399	5.32848e-10
Chr21	2834663	-3.07332	0.493986	5.32848e-10
Chr21	2828116	-3.07336	0.493992	5.32899e-10
Chr21	2829577	-3.07335	0.493992	5.32949e-10
Chr21	2829613	-3.07335	0.493992	5.32949e-10
Chr21	2833902	-3.07335	0.493992	5.32949e-10
Chr21	2833923	-3.07335	0.493992	5.32949e-10
Chr21	2834434	-3.07335	0.493992	5.32949e-10
Chr21	2834460	-3.07335	0.493992	5.32949e-10
Chr21	2840675	-3.07335	0.493992	5.32949e-10
Chr21	2834505	-3.07332	0.493989	5.32997e-10
Chr21	1099554	-4.17161	0.670523	5.33048e-10
Chr21	2836783	-3.07334	0.493993	5.33062e-10
Chr21	2830066	-3.07322	0.493982	5.3338e-10
Chr21	2833826	-3.07324	0.493985	5.33415e-10
Chr21	2840659	-3.07327	0.493992	5.33485e-10
Chr21	2834741	-3.0732	0.493983	5.33609e-10
Chr21	2834753	-3.0732	0.493983	5.33609e-10
Chr21	2834764	-3.0732	0.493983	5.33609e-10
Chr21	2840683	-3.0732	0.493983	5.33609e-10
Chr21	2827796	-3.07322	0.493989	5.33649e-10
Chr21	2827906	-3.07322	0.493989	5.33649e-10
Chr21	2829888	-3.07322	0.493988	5.33699e-10
Chr21	2833842	-3.07322	0.493988	5.33699e-10
Chr21	2836709	-3.07294	0.493945	5.3372e-10
Chr21	2833617	-3.07313	0.493984	5.34066e-10
Chr21	2836768	-3.07314	0.493985	5.341e-10
Chr21	2827517	-3.07274	0.493926	5.34274e-10
Chr21	2827390	-3.07274	0.493925	5.34276e-10
Chr21	2833756	-3.07311	0.493985	5.34284e-10
Chr21	2833043	-3.07002	0.49349	5.34332e-10
Chr21	2830149	-3.07269	0.493919	5.34339e-10
Chr21	2831247	-3.06998	0.493489	5.346e-10
Chr21	2836179	-3.06998	0.49349	5.34622e-10
Chr21	2830124	-3.07281	0.493946	5.34627e-10
Chr21	2834789	-3.07281	0.493946	5.34627e-10
Chr21	2832977	-3.06998	0.49349	5.34672e-10
Chr21	2827062	-3.07	0.493496	5.34712e-10
Chr21	2831938	-3.06995	0.493489	5.34788e-10
Chr21	2832267	-3.06995	0.493489	5.34798e-10
Chr21	2830831	-3.06995	0.493489	5.34819e-10
Chr21	2831075	-3.06995	0.493489	5.34819e-10
Chr21	2831490	-3.06995	0.493489	5.34819e-10
Chr21	2831508	-3.06995	0.493489	5.34819e-10
Chr21	2831577	-3.06995	0.493489	5.34819e-10
Chr21	2831932	-3.06995	0.493489	5.34819e-10
Chr21	2832054	-3.06995	0.493489	5.34819e-10
Chr21	2832060	-3.06995	0.493489	5.34819e-10
Chr21	2832123	-3.06995	0.493489	5.34819e-10
Chr21	2832156	-3.06995	0.493489	5.34819e-10
Chr21	2832271	-3.06995	0.493489	5.34819e-10
Chr21	2832297	-3.06995	0.493489	5.34819e-10
Chr21	2832461	-3.06995	0.493489	5.34819e-10
Chr21	2832486	-3.06995	0.493489	5.34819e-10
Chr21	2832544	-3.06995	0.493489	5.34819e-10
Chr21	2832703	-3.06995	0.493489	5.34819e-10
Chr21	2832796	-3.06995	0.493489	5.34819e-10
Chr21	2832967	-3.06995	0.493489	5.34819e-10
Chr21	2835907	-3.06995	0.493489	5.34819e-10
Chr21	2835919	-3.06995	0.493489	5.34819e-10
Chr21	2835936	-3.06995	0.493489	5.34819e-10
Chr21	2836143	-3.06995	0.493489	5.34819e-10
Chr21	2841758	-3.06995	0.493489	5.34819e-10
Chr21	2831672	-3.06994	0.493489	5.34843e-10
Chr21	2830234	-3.07258	0.493913	5.34852e-10
Chr21	2826709	-3.06997	0.493494	5.34859e-10
Chr21	2826826	-3.06997	0.493494	5.34859e-10
Chr21	2826952	-3.06997	0.493494	5.34859e-10
Chr21	2826972	-3.06997	0.493494	5.34859e-10
Chr21	2830726	-3.06997	0.493494	5.34859e-10
Chr21	2830777	-3.06997	0.493494	5.34859e-10
Chr21	2833204	-3.06997	0.493494	5.34859e-10
Chr21	2830311	-3.07257	0.493912	5.34902e-10
Chr21	2830364	-3.07257	0.493912	5.34902e-10
Chr21	2833361	-3.07257	0.493912	5.34902e-10
Chr21	2833406	-3.07257	0.493912	5.34902e-10
Chr21	2833473	-3.07257	0.493912	5.34902e-10
Chr21	2834849	-3.07257	0.493912	5.34902e-10
Chr21	2836535	-3.07257	0.493912	5.34902e-10
Chr21	2833492	-3.07258	0.493915	5.34921e-10
Chr21	2834884	-3.07257	0.493913	5.34938e-10
Chr21	2837660	-3.0786	0.494884	5.35009e-10
Chr21	2830569	-3.07254	0.493911	5.35049e-10
Chr21	2833243	-3.07254	0.493911	5.35049e-10
Chr21	2840928	-3.07254	0.493911	5.35049e-10
Chr21	2831370	-3.06989	0.493491	5.35269e-10
Chr21	2828161	-3.07295	0.493994	5.35776e-10
Chr21	2829704	-3.07282	0.493997	5.36763e-10
Chr21	2834801	-3.07185	0.493916	5.39989e-10
Chr21	1650333	-7.65575	1.23105	5.41706e-10
Chr21	2841980	-3.06933	0.493564	5.42275e-10
Chr21	1101897	-4.14937	0.667256	5.42761e-10
Chr21	2842064	-3.06959	0.493638	5.43698e-10
Chr21	2833549	-3.07175	0.493987	5.43778e-10
Chr21	1101093	-4.15411	0.668105	5.45585e-10
Chr21	1784044	-6.96229	1.1203	5.56265e-10
Chr21	1102066	-4.13615	0.665555	5.56563e-10
Chr21	1102688	-4.13069	0.664694	5.57172e-10
Chr21	2842348	-3.07127	0.494305	5.61154e-10
Chr21	1102920	-4.12359	0.663703	5.62199e-10
Chr21	1652282	-7.61847	1.22646	5.6661e-10
Chr21	1786637	-3.87438	0.623773	5.68629e-10
Chr21	1103553	-4.11144	0.661966	5.69516e-10
Chr21	1786390	-3.74623	0.603167	5.6958e-10
Chr21	1103806	-4.10534	0.661008	5.70329e-10
Chr21	1109673	-4.32782	0.697001	5.75841e-10
Chr21	1109722	-4.81075	0.77497	5.81491e-10
Chr21	1104649	-4.09996	0.660484	5.82021e-10
Chr21	1105589	-4.08839	0.658742	5.8627e-10
Chr21	2842861	-3.07058	0.494768	5.87263e-10
Chr21	2843343	-3.07052	0.49486	5.91931e-10
Chr21	1105642	-4.08021	0.657599	5.92393e-10
Chr21	1112181	-4.31979	0.696212	5.92423e-10
Chr21	2840233	-3.08272	0.496877	5.94348e-10
Chr21	1109694	-4.31907	0.696175	5.95102e-10
Chr21	2829234	-3.0647	0.493988	5.95103e-10
Chr21	1109699	-4.31904	0.696174	5.95214e-10
Chr21	2837334	-3.22551	0.519915	5.95376e-10
Chr21	2837341	-3.22552	0.519935	5.96233e-10
Chr21	1109659	-4.07932	0.657568	5.96407e-10
Chr21	1107159	-4.07504	0.656897	5.97062e-10
Chr21	1107797	-4.07504	0.656897	5.97062e-10
Chr21	1108781	-4.07504	0.656897	5.97062e-10
Chr21	1108971	-4.07504	0.656897	5.97062e-10
Chr21	1110295	-4.07504	0.656897	5.97062e-10
Chr21	1110673	-4.07504	0.656897	5.97062e-10
Chr21	1110760	-4.07504	0.656897	5.97062e-10
Chr21	1111388	-4.07504	0.656897	5.97062e-10
Chr21	1114612	-4.07504	0.656897	5.97062e-10
Chr21	1109742	-4.36877	0.704246	5.97072e-10
Chr21	1115027	-4.07504	0.656899	5.97103e-10
Chr21	1116485	-4.07547	0.656974	5.97356e-10
Chr21	1119039	-4.0831	0.658208	5.97494e-10
Chr21	1112474	-4.07893	0.657552	5.98063e-10
Chr21	1112490	-4.07893	0.657552	5.98063e-10
Chr21	1122884	-4.09114	0.659523	5.98151e-10
Chr21	1110818	-4.07479	0.656898	5.98559e-10
Chr21	1119292	-4.08349	0.658307	5.98739e-10
Chr21	1109734	-4.3684	0.704238	5.98777e-10
Chr21	1117956	-4.08237	0.658131	5.9892e-10
Chr21	1123822	-4.09154	0.659622	5.99399e-10
Chr21	1109706	-4.31835	0.696201	5.9983e-10
Chr21	1116117	-4.07453	0.656898	6.00058e-10
Chr21	2836303	-3.07909	0.496419	6.0039e-10
Chr21	1114230	-4.07848	0.65755	6.00578e-10
Chr21	1109668	-4.07882	0.657669	6.02873e-10
Chr21	1114558	-4.07484	0.657029	6.02951e-10
Chr21	1112192	-4.07466	0.657093	6.06268e-10
Chr21	1121612	-4.33425	0.69897	6.0679e-10
Chr21	1139072	-4.07922	0.657847	6.06937e-10
Chr21	2837393	-3.2234	0.519836	6.07209e-10
Chr21	1125687	-4.09425	0.660281	6.07315e-10
Chr21	1140747	-4.1091	0.662719	6.08879e-10
Chr21	1112324	-4.07658	0.657493	6.09582e-10
Chr21	1139250	-4.08483	0.658828	6.0971e-10
Chr21	1139922	-4.10118	0.661469	6.09869e-10
Chr21	1125790	-4.09645	0.660707	6.09879e-10
Chr21	1116777	-4.07655	0.657515	6.10549e-10
Chr21	1120573	-4.08499	0.65891	6.11766e-10
Chr21	2839180	-3.26689	0.526959	6.12142e-10
Chr21	1124198	-4.09239	0.660146	6.13261e-10
Chr21	1140854	-4.12146	0.664918	6.16292e-10
Chr21	1111136	-4.07168	0.656901	6.16803e-10
Chr21	1145680	-4.18296	0.674978	6.21232e-10
Chr21	1650223	-7.91921	1.27808	6.25175e-10
Chr21	1111363	-4.06935	0.656904	6.30845e-10
Chr21	1147942	-4.23699	0.684003	6.322e-10
Chr21	1145604	-4.17574	0.674123	6.32493e-10
Chr21	1145868	-4.19761	0.677686	6.33675e-10
Chr21	1147521	-4.22071	0.681738	6.45503e-10
Chr21	1147671	-4.22541	0.682553	6.47509e-10
Chr21	1145011	-4.16127	0.672293	6.51342e-10
Chr21	1650065	-8.05118	1.30155	6.67196e-10
Chr21	1108307	-4.06261	0.656911	6.7321e-10
Chr21	2191533	5.91884	0.957551	6.8684e-10
Chr21	2839536	-3.11322	0.503986	7.04526e-10
Chr21	1128214	-4.2421	0.686861	7.09489e-10
Chr21	2840355	-3.10931	0.503448	7.09646e-10
Chr21	2839974	-3.10439	0.502775	7.16477e-10
Chr21	2829364	-3.10243	0.502715	7.3077e-10
Chr21	2837492	-3.1057	0.503337	7.36042e-10
Chr21	2829780	-3.10614	0.503428	7.37145e-10
Chr21	2829386	-3.10017	0.502625	7.46568e-10
Chr21	2827272	-3.10375	0.50323	7.47913e-10
Chr21	2835112	-3.09616	0.502004	7.48167e-10
Chr21	2835084	-3.09602	0.502001	7.49386e-10
Chr21	2836254	-3.09604	0.502008	7.49531e-10
Chr21	2827266	-3.10151	0.502901	7.49945e-10
Chr21	2835075	-3.09595	0.502004	7.50148e-10
Chr21	2827340	-3.10383	0.503292	7.50714e-10
Chr21	2835024	-3.098	0.502354	7.51227e-10
Chr21	2829381	-3.09891	0.502581	7.55784e-10
Chr21	1150827	-5.61227	0.911119	7.85956e-10
Chr21	2837553	-3.10048	0.503386	7.88378e-10
Chr21	1097580	-7.96322	1.29293	7.8934e-10
Chr21	1150620	-5.31703	0.863588	8.00069e-10
Chr21	1128384	-4.34731	0.706305	8.0971e-10
Chr21	1786192	-3.69082	0.600002	8.28443e-10
Chr21	1128530	-4.34518	0.706386	8.2879e-10
Chr21	1151346	-6.72212	1.09305	8.36085e-10
Chr21	1137055	-4.26914	0.694298	8.41457e-10
Chr21	1653457	-6.91894	1.12527	8.42231e-10
Chr21	1129388	-4.34643	0.706996	8.47349e-10
Chr21	1136886	-4.27643	0.695842	8.58258e-10
Chr21	1133687	-4.3201	0.703034	8.6236e-10
Chr21	1136166	-4.28973	0.698538	8.8374e-10
Chr21	1135736	-4.29003	0.69861	8.84894e-10
Chr21	55116	-4.06645	0.662368	8.93502e-10
Chr21	1129769	-4.32702	0.704999	9.02665e-10
Chr21	1130148	-4.31124	0.702461	9.04253e-10
Chr21	1132573	-4.31019	0.702348	9.07112e-10
Chr21	1109716	-7.36111	1.19983	9.16935e-10
Chr21	51173	-4.03874	0.659139	9.62759e-10
Chr21	1806686	-8.32168	1.3596	1.0034e-09
Chr21	1784596	-4.21858	0.690084	1.05148e-09
Chr21	1786020	-3.6445	0.596803	1.09445e-09
Chr21	1785985	-3.66996	0.601087	1.10244e-09
Chr21	1785814	-3.69836	0.605767	1.10435e-09
Chr21	752810	-5.65254	0.925849	1.10439e-09
Chr21	1785575	-3.72456	0.610179	1.11269e-09
Chr21	1785488	-3.75102	0.614575	1.1169e-09
Chr21	1785399	-3.77744	0.619013	1.12435e-09
Chr21	1785043	-3.81204	0.62473	1.12764e-09
Chr21	1784783	-3.82	0.62605	1.12869e-09
Chr21	1784632	-3.82408	0.626793	1.1337e-09
Chr21	1784606	-3.84376	0.630088	1.13849e-09
Chr21	1784414	-4.09289	0.671867	1.20042e-09
Chr21	626534	-6.47881	1.06554	1.28914e-09
Chr21	1783791	-4.93036	0.813556	1.45926e-09
Chr21	1783373	-4.94927	0.816701	1.46089e-09
Chr21	634336	-6.5722	1.08451	1.46118e-09
Chr21	1783296	-4.95585	0.817817	1.46284e-09
Chr21	1783068	-4.97512	0.821137	1.47219e-09
Chr21	1783173	-4.96256	0.819069	1.47263e-09
Chr21	1782999	-4.98176	0.822265	1.4744e-09
Chr21	1782820	-4.99554	0.824687	1.48436e-09
Chr21	1782659	-5.00218	0.825814	1.48637e-09
Chr21	1783529	-4.93446	0.81466	1.48814e-09
Chr21	1782592	-5.00908	0.827098	1.49612e-09
Chr21	1782573	-5.02186	0.829208	1.49618e-09
Chr21	1782354	-5.02857	0.830347	1.49825e-09
Chr21	1782297	-5.04827	0.833632	1.50033e-09
Chr21	1782312	-5.03529	0.831489	1.50034e-09
Chr21	1782226	-5.05505	0.834783	1.50244e-09
Chr21	1782158	-5.06202	0.836084	1.51257e-09
Chr21	1782126	-5.07504	0.838239	1.51284e-09
Chr21	1782858	-4.97988	0.822577	1.51665e-09
Chr21	1782011	-5.07624	0.838598	1.52371e-09
Chr21	1781996	-5.08309	0.839762	1.52592e-09
Chr21	1781956	-5.09625	0.841937	1.52599e-09
Chr21	1781885	-5.10315	0.84311	1.52822e-09
Chr21	1781861	-5.11014	0.844298	1.5305e-09
Chr21	1786970	-6.6503	1.09879	1.53179e-09
Chr21	1781756	-5.13057	0.847832	1.54118e-09
Chr21	1781677	-5.13742	0.849019	1.54495e-09
Chr21	1781645	-5.14458	0.850218	1.5459e-09
Chr21	1781562	-5.1581	0.852454	1.54607e-09
Chr21	1781517	-5.15927	0.852813	1.55735e-09
Chr21	1781355	-5.16631	0.854016	1.56e-09
Chr21	1781253	-5.187	0.857476	1.56269e-09
Chr21	1780779	-5.20792	0.860976	1.56551e-09
Chr21	1780767	-5.21512	0.862202	1.56798e-09
Chr21	766674	4.6857	0.774697	1.56966e-09
Chr21	1780729	-5.22249	0.863589	1.57939e-09
Chr21	1781265	-5.17814	0.856267	1.58019e-09
Chr21	1781063	-5.19202	0.858708	1.59025e-09
Chr21	1780504	-5.23756	0.866256	1.59125e-09
Chr21	1780366	-5.24491	0.86751	1.59393e-09
Chr21	1780343	-5.25888	0.869824	1.59414e-09
Chr21	1780152	-5.27353	0.872331	1.59987e-09
Chr21	1779946	-5.28764	0.87467	1.60014e-09
Chr21	1779860	-5.28886	0.875051	1.61246e-09
Chr21	1780177	-5.26483	0.871079	1.61276e-09
Chr21	1779819	-5.29627	0.876317	1.61516e-09
Chr21	1779805	-5.31051	0.878677	1.6155e-09
Chr21	1779733	-5.31802	0.879965	1.61857e-09
Chr21	1106412	-3.96902	0.656919	1.63431e-09
Chr21	2843294	-3.01389	0.499254	1.68616e-09
Chr21	2776375	-3.41583	0.566052	1.71035e-09
Chr21	769415	4.62613	0.767003	1.74265e-09
Chr21	2837970	-3.15328	0.522903	1.75461e-09
Chr21	2785237	-3.96605	0.659545	1.94753e-09
Chr21	1767943	-3.72467	0.619707	1.98297e-09
Chr21	769567	4.60513	0.766304	1.99315e-09
Chr21	1784040	-4.66016	0.776167	2.06096e-09
Chr21	654115	-7.16842	1.19869	2.38451e-09
Chr21	1667474	-6.40454	1.07528	2.75989e-09
Chr21	145430	-4.01767	0.674804	2.79921e-09
Chr21	11154	-3.77248	0.634373	2.9215e-09
Chr21	11230	-3.76514	0.633279	2.94482e-09
Chr21	10223	-3.79281	0.638039	2.96266e-09
Chr21	623641	-6.05533	1.01878	2.97621e-09
Chr21	10908	-3.77741	0.63553	2.97633e-09
Chr21	10630	-3.78505	0.636928	2.99539e-09
Chr21	6221	-3.81327	0.641748	3.00752e-09
Chr21	7899	-3.79713	0.639189	3.03419e-09
Chr21	2837681	-2.94812	0.497413	3.29496e-09
Chr21	621927	-5.96422	1.00917	3.64791e-09
Chr21	1784097	-4.65388	0.788257	3.78296e-09
Chr21	2986303	-6.07231	1.02992	3.97305e-09
Chr21	2989414	-6.01468	1.02057	4.03163e-09
Chr21	2759626	-2.79877	0.476005	4.3779e-09
Chr21	774078	4.29649	0.731334	4.50722e-09
Chr21	2839446	-4.54318	0.773768	4.59911e-09
Chr21	778865	4.23144	0.724656	5.57689e-09
Chr21	484860	-5.40427	0.927576	6.02613e-09
Chr21	479001	-5.45945	0.937334	6.09027e-09
Chr21	537246	-6.58316	1.13231	6.48427e-09
Chr21	789014	-5.68944	0.981475	7.17502e-09
Chr21	467519	-6.71361	1.15841	7.22881e-09
Chr21	475073	-6.60771	1.14016	7.23387e-09
Chr21	789024	-5.68649	0.981338	7.26895e-09
Chr21	465006	-6.71996	1.16007	7.35169e-09
Chr21	468115	-6.69753	1.1564	7.39687e-09
Chr21	34168	-4.71731	0.816126	7.91986e-09
Chr21	218016	-3.41852	0.592235	8.2969e-09
Chr21	217334	-3.41096	0.591163	8.41126e-09
Chr21	216335	-3.40154	0.590232	8.75848e-09
Chr21	2790290	-3.3046	0.574203	9.17765e-09
Chr21	387400	-3.88491	0.676564	9.90511e-09
Chr21	795490	-3.90862	0.680995	1.00546e-08
Chr21	388488	3.99147	0.696132	1.04016e-08
Chr21	2827753	-3.33128	0.581252	1.05595e-08
Chr21	366843	-2.70346	0.471884	1.06924e-08
Chr21	2968422	-7.36501	1.28572	1.07396e-08
Chr21	360926	-2.70501	0.472383	1.08666e-08
Chr21	2839732	-4.13757	0.722589	1.08846e-08
Chr21	219488	-3.45105	0.602922	1.10231e-08
Chr21	2965237	-7.39857	1.29354	1.13006e-08
Chr21	2963789	-7.40703	1.29548	1.14335e-08
Chr21	2973021	-7.15281	1.25113	1.14683e-08
Chr21	2962224	-7.43538	1.30171	1.18152e-08
Chr21	2959372	-7.44013	1.3028	1.18943e-08
Chr21	2960394	-7.43559	1.30207	1.19134e-08
Chr21	2959038	-7.44446	1.30412	1.20638e-08
Chr21	2958735	-7.44532	1.30439	1.21027e-08
Chr21	375365	2.71713	0.476569	1.25651e-08
Chr21	2792315	-3.19944	0.561295	1.26636e-08
Chr21	2330250	7.60143	1.33365	1.26919e-08
Chr21	2792428	-3.19448	0.560906	1.30301e-08
Chr21	2950337	-7.51947	1.32171	1.34945e-08
Chr21	2955789	-7.50863	1.32008	1.35861e-08
Chr21	2947782	-7.52484	1.32364	1.38308e-08
Chr21	2952455	-7.50801	1.32109	1.39735e-08
Chr21	2944932	-7.53787	1.32791	1.45302e-08
Chr21	358219	-2.6617	0.469143	1.47811e-08
Chr21	373035	-2.6617	0.469143	1.47811e-08
Chr21	382242	-2.6617	0.469143	1.47811e-08
Chr21	383680	-2.6617	0.469143	1.47811e-08
Chr21	367392	-2.66116	0.469124	1.48584e-08
Chr21	521073	-2.67515	0.471903	1.51871e-08
Chr21	2941510	-7.54462	1.33119	1.53008e-08
Chr21	2941454	-7.54698	1.33169	1.53331e-08
Chr21	2784304	-3.36273	0.59382	1.57224e-08
Chr21	2784766	-3.3662	0.59465	1.59118e-08
Chr21	492083	-3.65412	0.64573	1.60886e-08
Chr21	495944	-3.20676	0.567837	1.72012e-08
Chr21	2781481	-3.29554	0.583571	1.72153e-08
Chr21	2939351	-7.53231	1.33385	1.72289e-08
Chr21	2839457	-4.69824	0.832049	1.72759e-08
Chr21	499366	-3.13436	0.555168	1.73566e-08
Chr21	2781245	-3.28836	0.582517	1.74255e-08
Chr21	2936859	-7.52804	1.3339	1.75737e-08
Chr21	755330	-4.25782	0.754624	1.77081e-08
Chr21	496544	-3.16875	0.562434	1.85789e-08
Chr21	204222	-2.64346	0.469502	1.89719e-08
Chr21	533755	2.63605	0.468363	1.9205e-08
Chr21	535454	-2.63131	0.467725	1.94806e-08
Chr21	507977	-2.63122	0.467722	1.94981e-08
Chr21	509223	-2.63122	0.467722	1.94981e-08
Chr21	514543	-2.63122	0.467722	1.94981e-08
Chr21	530964	-2.63122	0.467722	1.94981e-08
Chr21	529465	-2.63134	0.467769	1.95325e-08
Chr21	503894	-2.63044	0.467724	1.96881e-08
Chr21	173023	-2.6359	0.468775	1.97969e-08
Chr21	520478	-2.63904	0.469335	1.97987e-08
Chr21	518285	-2.63949	0.469578	2.00241e-08
Chr21	2776280	-3.12743	0.556603	2.02787e-08
Chr21	2775785	-3.10875	0.553554	2.06076e-08
Chr21	2464324	3.98396	0.709844	2.1031e-08
Chr21	2282780	5.75289	1.02729	2.25759e-08
Chr21	2372776	3.97758	0.712083	2.44942e-08
Chr21	615376	-5.32892	0.954027	2.45135e-08
Chr21	2205605	4.10648	0.736572	2.60419e-08
Chr21	613701	5.33773	0.957573	2.6176e-08
Chr21	2441420	3.9869	0.71565	2.66596e-08
Chr21	2459473	3.97658	0.713939	2.68272e-08
Chr21	2458856	3.9759	0.713924	2.6955e-08
Chr21	2375336	-3.05469	0.548522	2.69758e-08
Chr21	2442860	3.98442	0.715476	2.69815e-08
Chr21	2455064	3.99178	0.717668	2.80407e-08
Chr21	2772709	-2.99787	0.539297	2.85721e-08
Chr21	2450193	3.97712	0.716318	2.96798e-08
Chr21	2449999	3.97704	0.716316	2.9695e-08
Chr21	2448344	3.97663	0.716253	2.97097e-08
Chr21	2448183	3.97656	0.716251	2.9725e-08
Chr21	2387450	3.96432	0.714349	3.01255e-08
Chr21	2382932	3.95197	0.712332	3.04045e-08
Chr21	2389594	3.97438	0.716489	3.05621e-08
Chr21	2209863	4.03133	0.726765	3.05726e-08
Chr21	2381262	3.94368	0.710992	3.06137e-08
Chr21	2391245	3.98119	0.717759	3.06189e-08
Chr21	2380414	3.93898	0.710177	3.06578e-08
Chr21	2376749	3.93528	0.709568	3.07368e-08
Chr21	2380823	3.94008	0.710439	3.07443e-08
Chr21	2374579	3.94306	0.710981	3.07499e-08
Chr21	2385329	3.95548	0.713285	3.08378e-08
Chr21	2389975	3.97548	0.716936	3.08976e-08
Chr21	2360463	3.99024	0.719665	3.09884e-08
Chr21	2368106	3.96292	0.714751	3.10071e-08
Chr21	2389861	3.97476	0.71689	3.10108e-08
Chr21	2368067	3.96446	0.715053	3.10401e-08
Chr21	2386330	3.95794	0.713912	3.10879e-08
Chr21	2366473	3.96708	0.715671	3.12398e-08
Chr21	2361576	3.97898	0.717849	3.12825e-08
Chr21	168823	-2.62986	0.474482	3.13418e-08
Chr21	2287368	5.36301	0.967718	3.14618e-08
Chr21	2357947	4.00239	0.722256	3.15329e-08
Chr21	2358613	3.9959	0.721086	3.15336e-08
Chr21	2361467	3.98276	0.718744	3.15756e-08
Chr21	2399241	3.99147	0.720503	3.18341e-08
Chr21	2353084	4.00845	0.723587	3.18612e-08
Chr21	2352702	4.01127	0.724115	3.1887e-08
Chr21	2353504	4.00762	0.723476	3.19154e-08
Chr21	2396831	3.98964	0.720286	3.19925e-08
Chr21	2350263	4.019	0.725642	3.20692e-08
Chr21	2404065	3.99416	0.72121	3.21427e-08
Chr21	2351366	4.01203	0.724449	3.21606e-08
Chr21	2344627	4.04066	0.729898	3.25493e-08
Chr21	2350972	4.01332	0.725067	3.27027e-08
Chr21	2343755	4.05003	0.731809	3.28559e-08
Chr21	2344379	4.04395	0.7308	3.29835e-08
Chr21	2213338	3.98425	0.720553	3.3768e-08
Chr21	2334476	4.06906	0.736304	3.43681e-08
Chr21	2326255	4.09851	0.741636	3.43715e-08
Chr21	2324538	4.1001	0.741966	3.44342e-08
Chr21	2326703	4.08986	0.740263	3.46511e-08
Chr21	2326509	4.09147	0.740662	3.4811e-08
Chr21	2214153	3.97021	0.718886	3.5074e-08
Chr21	2772617	-2.95567	0.536215	3.72457e-08
Chr21	2215870	3.93931	0.714718	3.73328e-08
Chr21	2772575	-2.95257	0.535811	3.75928e-08
Chr21	2228267	3.96127	0.719114	3.80026e-08
Chr21	2220003	3.90911	0.709712	3.81152e-08
Chr21	2226901	3.94289	0.715859	3.81384e-08
Chr21	2219643	3.90894	0.709712	3.81653e-08
Chr21	2238315	4.07127	0.739195	3.81834e-08
Chr21	2219594	3.91136	0.710229	3.82961e-08
Chr21	2240889	4.087	0.742267	3.85295e-08
Chr21	2238841	4.07547	0.740259	3.867e-08
Chr21	781636	3.58645	0.651467	3.87288e-08
Chr21	2273798	5.33004	0.968222	3.87763e-08
Chr21	2238604	4.0724	0.739799	3.88287e-08
Chr21	2250613	4.10879	0.746555	3.90637e-08
Chr21	2743928	3.91656	0.712162	3.99845e-08
Chr21	2276148	5.3223	0.967844	4.00744e-08
Chr21	2439719	4.17318	0.759056	4.03641e-08
Chr21	2280058	5.26622	0.958071	4.06309e-08
Chr21	2414302	4.10626	0.747055	4.06505e-08
Chr21	2432882	4.18356	0.761209	4.08021e-08
Chr21	2439346	4.17796	0.760214	4.0841e-08
Chr21	2432547	4.18269	0.761193	4.10384e-08
Chr21	2269464	5.26283	0.957828	4.11234e-08
Chr21	2415973	4.10636	0.747627	4.15954e-08
Chr21	2435536	4.17774	0.760702	4.17301e-08
Chr21	2415650	4.10385	0.747407	4.20033e-08
Chr21	2431384	4.17765	0.761043	4.23402e-08
Chr21	2807802	-2.77387	0.50586	4.37703e-08
Chr21	3017410	-4.6217	0.843138	4.42437e-08
Chr21	2426770	4.13765	0.75528	4.50595e-08
Chr21	2841202	-2.64822	0.483407	4.50724e-08
Chr21	2428351	4.14062	0.75629	4.59245e-08
Chr21	24202	-4.16383	0.760765	4.63615e-08
Chr21	19026	-4.18898	0.765564	4.6744e-08
Chr21	2256782	4.38495	0.801944	4.77674e-08
Chr21	2812749	-2.73783	0.500964	4.85174e-08
Chr21	2813383	-2.73007	0.499964	4.97779e-08
Chr21	3007379	-5.07222	0.928979	4.993e-08
Chr21	3004968	-5.09496	0.933429	5.03983e-08
Chr21	803512	-3.98779	0.731211	5.17277e-08
Chr21	2814561	-2.7109	0.497204	5.21317e-08
Chr21	2308008	4.60141	0.844174	5.25707e-08
Chr21	2630760	5.97335	1.09596	5.26979e-08
Chr21	802270	-3.97329	0.729114	5.29552e-08
Chr21	2255680	4.37593	0.803159	5.32771e-08
Chr21	2990125	-5.36722	0.985373	5.37268e-08
Chr21	2307486	4.6004	0.844746	5.40234e-08
Chr21	2816333	-2.69897	0.495678	5.42934e-08
Chr21	2816902	-2.69271	0.494739	5.50004e-08
Chr21	2265575	4.53536	0.83347	5.53542e-08
Chr21	2987906	-5.43945	0.999657	5.54244e-08
Chr21	2621018	5.97304	1.09773	5.54419e-08
Chr21	2607306	5.98562	1.10005	5.54554e-08
Chr21	2289560	4.70577	0.864956	5.56844e-08
Chr21	2295412	4.68356	0.860992	5.59191e-08
Chr21	2824885	-2.65335	0.487784	5.59554e-08
Chr21	2818664	-2.68292	0.493272	5.61369e-08
Chr21	2295702	4.67998	0.860497	5.62395e-08
Chr21	16994	-4.38163	0.805847	5.66836e-08
Chr21	2845310	-2.6489	0.487177	5.6699e-08
Chr21	2263227	4.48296	0.824749	5.72378e-08
Chr21	2298595	4.66896	0.858993	5.72868e-08
Chr21	2306210	4.64285	0.854249	5.74104e-08
Chr21	2299102	4.66214	0.857822	5.74575e-08
Chr21	2262674	4.48138	0.824654	5.76507e-08
Chr21	2823410	-2.64022	0.485874	5.77494e-08
Chr21	2819555	-2.66772	0.491193	5.8671e-08
Chr21	2264498	4.48238	0.825652	5.94004e-08
Chr21	536667	-3.79578	0.699377	5.99041e-08
Chr21	2821163	-2.64855	0.488161	6.0511e-08
Chr21	2984039	-5.81508	1.07259	6.18869e-08
Chr21	538913	-3.83071	0.706666	6.21268e-08
Chr21	534957	-3.62406	0.668872	6.30522e-08
Chr21	38003	-3.64762	0.673274	6.32035e-08
Chr21	541640	-3.83502	0.7081	6.3841e-08
Chr21	755318	-4.87919	0.901166	6.4418e-08
Chr21	541195	-3.83267	0.707893	6.44599e-08
Chr21	38010	-2.56842	0.474437	6.46622e-08
Chr21	43310	-2.57267	0.475227	6.46876e-08
Chr21	3023483	-3.91767	0.724449	6.67901e-08
Chr21	544935	-3.83522	0.709432	6.74457e-08
Chr21	2985827	-5.45542	1.00919	6.75663e-08
Chr21	2986154	-5.45004	1.00822	6.7603e-08
Chr21	2984978	-5.46567	1.01127	6.7919e-08
Chr21	2855520	-3.00216	0.555518	6.81144e-08
Chr21	2827293	-2.659	0.49206	6.82819e-08
Chr21	2985654	-5.45917	1.01027	6.83377e-08
Chr21	2585964	5.95499	1.10205	6.83741e-08
Chr21	2149604	-3.8627	0.715065	6.902e-08
Chr21	545706	-3.83411	0.709905	6.94005e-08
Chr21	2741488	4.43753	0.821659	6.94737e-08
Chr21	28109	-2.52319	0.467414	7.04506e-08
Chr21	2998940	-5.16063	0.956972	7.26346e-08
Chr21	2788196	-3.46744	0.643056	7.28515e-08
Chr21	2624912	-3.47785	0.64554	7.47374e-08
Chr21	62794	-4.06957	0.75587	7.62159e-08
Chr21	802347	-3.94773	0.733339	7.65286e-08
Chr21	2763222	-3.36619	0.626557	8.11853e-08
Chr21	3002169	-5.10178	0.951564	8.62829e-08
Chr21	534843	-3.53692	0.659745	8.64849e-08
Chr21	48122	-3.60221	0.672346	8.81028e-08
Chr21	741238	-3.97151	0.741327	8.82884e-08
Chr21	2973915	-6.32192	1.18019	8.8576e-08
Chr21	192955	-7.20401	1.34611	9.10285e-08
Chr21	533800	-3.51994	0.657734	9.10891e-08
Chr21	799780	-3.55974	0.665172	9.10931e-08
Chr21	547770	-4.214	0.788173	9.36636e-08
Chr21	799566	-3.55189	0.664405	9.39595e-08
Chr21	533746	-3.50203	0.655683	9.65367e-08
Chr21	533471	-3.49909	0.655332	9.73937e-08
Chr21	615559	-5.14217	0.963111	9.75518e-08
Chr21	533108	-3.49512	0.654942	9.89452e-08
Chr21	532771	-3.49422	0.654819	9.91474e-08
Chr21	2977053	-6.28511	1.17807	9.97277e-08
Chr21	531580	-3.49057	0.654463	1.00613e-07
Chr21	16229	-2.54669	0.477542	1.00933e-07
Chr21	531053	-3.48742	0.654188	1.02039e-07
Chr21	530618	-3.48374	0.653723	1.03072e-07
Chr21	529349	-3.48109	0.653301	1.0342e-07
Chr21	20065	-2.48898	0.467284	1.0454e-07
Chr21	11491	-4.7315	0.888539	1.05377e-07
Chr21	2960078	-6.74877	1.26827	1.07581e-07
Chr21	2959198	-6.75481	1.26947	1.07756e-07
Chr21	2940160	-6.93439	1.30353	1.08488e-07
Chr21	795591	-3.50174	0.658303	1.08704e-07
Chr21	604770	-5.58267	1.0508	1.12671e-07
Chr21	2951691	-6.83186	1.28679	1.14888e-07
Chr21	2971300	-6.61327	1.24592	1.15699e-07
Chr21	2771912	-2.63197	0.495914	1.16085e-07
Chr21	2965697	-6.67375	1.25823	1.1814e-07
Chr21	2939523	-6.92853	1.30665	1.19157e-07
Chr21	2942146	-6.86647	1.29494	1.19161e-07
Chr21	2944660	-6.86225	1.29428	1.19507e-07
Chr21	2946563	-6.85516	1.29342	1.20787e-07
Chr21	2747898	-3.28333	0.619513	1.20904e-07
Chr21	2942142	-6.86302	1.29496	1.20947e-07
Chr21	6809	-5.04373	0.951782	1.21302e-07
Chr21	795152	-3.46484	0.654076	1.2259e-07
Chr21	2946539	-6.85521	1.29411	1.22634e-07
Chr21	523499	-3.43863	0.649191	1.22934e-07
Chr21	2941235	-6.88004	1.29895	1.23042e-07
Chr21	2957175	-6.7311	1.27115	1.23937e-07
Chr21	2939899	-6.88722	1.30076	1.24289e-07
Chr21	2940377	-6.88647	1.30063	1.24327e-07
Chr21	794924	-3.45715	0.653006	1.2467e-07
Chr21	2940150	-6.88376	1.30032	1.24887e-07
Chr21	2941063	-6.88235	1.30006	1.24911e-07
Chr21	2939501	-6.88645	1.30092	1.25129e-07
Chr21	2940906	-6.88533	1.30072	1.25163e-07
Chr21	2938577	-6.88087	1.29991	1.25269e-07
Chr21	2940840	-6.88505	1.30075	1.25398e-07
Chr21	2940397	-6.88335	1.30049	1.25575e-07
Chr21	2934717	-6.87635	1.29922	1.25712e-07
Chr21	2936516	-6.87747	1.29944	1.25739e-07
Chr21	2940667	-6.88131	1.30017	1.2575e-07
Chr21	2940120	-6.88379	1.30064	1.25769e-07
Chr21	2937208	-6.87802	1.29958	1.25837e-07
Chr21	2939514	-6.88664	1.30124	1.25925e-07
Chr21	2940966	-6.88016	1.30003	1.25967e-07
Chr21	2937290	-6.87769	1.29958	1.26009e-07
Chr21	2938416	-6.88229	1.30047	1.26087e-07
Chr21	2941179	-6.87785	1.29967	1.26187e-07
Chr21	2940215	-6.88214	1.30049	1.26201e-07
Chr21	794542	-3.45179	0.652274	1.2623e-07
Chr21	2937396	-6.8771	1.29955	1.26235e-07
Chr21	2940772	-6.88525	1.30109	1.2625e-07
Chr21	2939883	-6.88327	1.30072	1.26263e-07
Chr21	2939122	-6.88133	1.30036	1.26271e-07
Chr21	2934245	-6.87302	1.29879	1.26272e-07
Chr21	2936941	-6.87747	1.29965	1.26339e-07
Chr21	2937090	-6.87796	1.29976	1.26382e-07
Chr21	2940020	-6.88467	1.30104	1.2642e-07
Chr21	2940194	-6.88251	1.30065	1.2647e-07
Chr21	2929710	-6.85593	1.29563	1.2647e-07
Chr21	2941109	-6.87827	1.2999	1.26608e-07
Chr21	2940028	-6.88354	1.3009	1.26608e-07
Chr21	2940088	-6.88294	1.30087	1.26864e-07
Chr21	2940496	-6.88019	1.30042	1.27051e-07
Chr21	2938894	-6.87848	1.30012	1.27109e-07
Chr21	2940481	-6.87982	1.30049	1.27444e-07
Chr21	2941073	-6.87786	1.30016	1.27566e-07
Chr21	2938326	-6.87776	1.30016	1.27609e-07
Chr21	2938119	-6.87729	1.30021	1.28e-07
Chr21	2930377	-6.85987	1.29694	1.28064e-07
Chr21	2935717	-6.8727	1.29937	1.2807e-07
Chr21	2933991	-6.86917	1.29872	1.28122e-07
Chr21	2929817	-6.85426	1.29593	1.28203e-07
Chr21	2930322	-6.86016	1.29705	1.28224e-07
Chr21	2939622	-6.88016	1.30088	1.28371e-07
Chr21	2947378	-6.82172	1.28984	1.2839e-07
Chr21	2939564	-6.87969	1.30089	1.28631e-07
Chr21	2940735	-6.88071	1.30108	1.28637e-07
Chr21	2927488	-6.83514	1.29251	1.28776e-07
Chr21	2935218	-6.87152	1.29946	1.28961e-07
Chr21	2948753	-6.81513	1.2888	1.2899e-07
Chr21	2930530	-6.86224	1.29772	1.29002e-07
Chr21	2929200	-6.85197	1.2958	1.29077e-07
Chr21	2939718	-6.87801	1.30074	1.29126e-07
Chr21	2933135	-6.86637	1.29857	1.29198e-07
Chr21	2927528	-6.8371	1.29308	1.29334e-07
Chr21	2939663	-6.87898	1.30103	1.29438e-07
Chr21	2934797	-6.86959	1.29928	1.29489e-07
Chr21	2939634	-6.87956	1.30117	1.29523e-07
Chr21	2931544	-6.86373	1.29822	1.29638e-07
Chr21	2929058	-6.85143	1.29591	1.29686e-07
Chr21	2930758	-6.86238	1.29802	1.29796e-07
Chr21	2933856	-6.86568	1.29865	1.29822e-07
Chr21	2930023	-6.85311	1.29633	1.29967e-07
Chr21	2939631	-6.87735	1.30091	1.29973e-07
Chr21	2931483	-6.86426	1.29845	1.30007e-07
Chr21	2939368	-6.87716	1.30097	1.30226e-07
Chr21	2927480	-6.83342	1.29271	1.30279e-07
Chr21	2930409	-6.85937	1.29765	1.30375e-07
Chr21	2930616	-6.86135	1.29803	1.30387e-07
Chr21	2929981	-6.85151	1.29619	1.30455e-07
Chr21	2930607	-6.86112	1.29805	1.30564e-07
Chr21	2928026	-6.84238	1.29455	1.30687e-07
Chr21	2933215	-6.86509	1.29886	1.30724e-07
Chr21	2928797	-6.84682	1.29547	1.30946e-07
Chr21	2927458	-6.83215	1.29273	1.31035e-07
Chr21	2929961	-6.84931	1.29615	1.31531e-07
Chr21	2926980	-6.82237	1.29108	1.31623e-07
Chr21	2928862	-6.84657	1.29572	1.31806e-07
Chr21	2926197	-6.76869	1.28099	1.3184e-07
Chr21	2927997	-6.84047	1.29459	1.31887e-07
Chr21	2931289	-6.85962	1.29826	1.32014e-07
Chr21	2927600	-6.83776	1.29414	1.32051e-07
Chr21	2941274	-6.89689	1.30537	1.32174e-07
Chr21	2926761	-6.81737	1.29035	1.32256e-07
Chr21	2930129	-6.85087	1.29673	1.32376e-07
Chr21	2927618	-6.8369	1.2942	1.32704e-07
Chr21	2927369	-6.82652	1.29226	1.32767e-07
Chr21	2941278	-6.89512	1.30529	1.3292e-07
Chr21	2926637	-6.80319	1.28793	1.33029e-07
Chr21	2926304	-6.78345	1.28419	1.33035e-07
Chr21	2925804	-6.75059	1.27828	1.33973e-07
Chr21	2926717	-6.80253	1.28827	1.3442e-07
Chr21	2925083	-6.74014	1.27649	1.34522e-07
Chr21	2927814	-6.83474	1.29463	1.35211e-07
Chr21	2926242	-6.77404	1.28318	1.35338e-07
Chr21	2924567	-6.71002	1.27111	1.35513e-07
Chr21	2925556	-6.73976	1.27701	1.36342e-07
Chr21	2923256	-6.6529	1.26059	1.3645e-07
Chr21	2924230	-6.69186	1.2681	1.36852e-07
Chr21	2924588	-6.7101	1.27157	1.36888e-07
Chr21	607663	-5.38241	1.02008	1.37301e-07
Chr21	2924487	-6.69929	1.26968	1.37381e-07
Chr21	2922421	-6.62559	1.25592	1.38032e-07
Chr21	2926008	-6.75049	1.27967	1.38246e-07
Chr21	2923296	-6.65383	1.26148	1.38658e-07
Chr21	494947	-4.89747	0.928505	1.38708e-07
Chr21	2924414	-6.68998	1.26836	1.3877e-07
Chr21	2922279	-6.62059	1.25523	1.38843e-07
Chr21	2923166	-6.64383	1.2597	1.39025e-07
Chr21	2924784	-6.70596	1.27148	1.39042e-07
Chr21	2922292	-6.62167	1.25553	1.3915e-07
Chr21	2923584	-6.65676	1.26225	1.3934e-07
Chr21	2922730	-6.63866	1.25899	1.39903e-07
Chr21	2922236	-6.61759	1.25511	1.40247e-07
Chr21	2923135	-6.63948	1.25939	1.4066e-07
Chr21	2922593	-6.63122	1.2579	1.40934e-07
Chr21	2927918	-6.81595	1.29303	1.4119e-07
Chr21	2922911	-6.63916	1.25955	1.4139e-07
Chr21	2922665	-6.63381	1.25857	1.41488e-07
Chr21	607514	-5.38243	1.02142	1.42525e-07
Chr21	546163	2.7326	0.519011	1.46073e-07
Chr21	556022	-4.26975	0.811027	1.46388e-07
Chr21	512664	-3.43354	0.652465	1.48159e-07
Chr21	2923250	-6.6169	1.2574	1.48193e-07
Chr21	514185	-3.42435	0.651114	1.50732e-07
Chr21	509253	-3.64679	0.693633	1.52117e-07
Chr21	516159	-3.41003	0.648623	1.52274e-07
Chr21	515386	-3.41395	0.649482	1.53038e-07
Chr21	511161	-3.6243	0.68951	1.53103e-07
Chr21	509096	-3.65502	0.695363	1.53151e-07
Chr21	511170	-3.61951	0.6887	1.53744e-07
Chr21	503337	-3.75034	0.713608	1.53818e-07
Chr21	505453	-3.70292	0.704597	1.53897e-07
Chr21	507620	-3.66718	0.697813	1.53999e-07
Chr21	506843	-3.68019	0.700298	1.54066e-07
Chr21	506472	-3.69336	0.702815	1.54133e-07
Chr21	509092	-3.65797	0.696083	1.54146e-07
Chr21	511119	-3.62695	0.690187	1.54193e-07
Chr21	511400	-3.61422	0.687796	1.54389e-07
Chr21	506741	-3.68391	0.701077	1.54514e-07
Chr21	505447	-3.70596	0.705321	1.54803e-07
Chr21	505441	-3.70972	0.706092	1.55147e-07
Chr21	506287	-3.69785	0.703889	1.55504e-07
Chr21	794243	-3.38321	0.644006	1.55564e-07
Chr21	502804	-3.77683	0.719172	1.5704e-07
Chr21	2749493	-3.2496	0.618896	1.57881e-07
Chr21	3415258	4.24114	0.807814	1.58313e-07
Chr21	502729	-3.78077	0.720149	1.5845e-07
Chr21	502547	-3.79089	0.722079	1.58465e-07
Chr21	502421	-3.79637	0.72319	1.58878e-07
Chr21	502327	-3.80196	0.724282	1.5904e-07
Chr21	516942	-3.39366	0.64651	1.59117e-07
Chr21	501880	-3.81142	0.726311	1.60453e-07
Chr21	517198	-3.38788	0.645701	1.61176e-07
Chr21	501315	-3.81544	0.72735	1.62182e-07
Chr21	501139	-3.82945	0.730235	1.63524e-07
Chr21	500998	-3.83656	0.731626	1.63745e-07
Chr21	501247	-3.8218	0.728996	1.64922e-07
Chr21	518883	-3.3666	0.642216	1.65269e-07
Chr21	790546	-3.36793	0.643378	1.72001e-07
Chr21	507582	-3.83282	0.732673	1.75245e-07
Chr21	2923679	-6.65502	1.27239	1.76165e-07
Chr21	517808	-3.34902	0.640384	1.76735e-07
Chr21	790489	-3.36568	0.64387	1.79079e-07
Chr21	2923661	-6.64738	1.27233	1.81675e-07
Chr21	2839486	-5.18068	0.9919	1.83242e-07
Chr21	789528	-3.36187	0.643778	1.84115e-07
Chr21	789402	-3.35871	0.643948	1.90443e-07
Chr21	2753641	-3.22961	0.619327	1.91578e-07
Chr21	2753862	-3.22883	0.619547	1.948e-07
Chr21	2901731	-6.0818	1.16882	2.03559e-07
Chr21	500646	-3.99977	0.768847	2.04739e-07
Chr21	2921948	-6.50109	1.25051	2.08689e-07
Chr21	3080335	-2.39709	0.461372	2.12249e-07
Chr21	2915869	-6.4311	1.23794	2.12887e-07
Chr21	2921878	-6.46152	1.24404	2.14043e-07
Chr21	2912336	-6.39158	1.2306	2.14202e-07
Chr21	2914805	-6.41933	1.23633	2.1607e-07
Chr21	2912517	-6.39482	1.23176	2.16806e-07
Chr21	2913744	-6.40993	1.23472	2.17004e-07
Chr21	2915601	-6.42264	1.2372	2.17193e-07
Chr21	2918184	-6.42814	1.23841	2.17888e-07
Chr21	2822945	-2.76988	0.53369	2.18613e-07
Chr21	2908063	-6.35762	1.22497	2.18628e-07
Chr21	2919390	-6.43381	1.23968	2.18798e-07
Chr21	2920101	-6.43657	1.24032	2.19317e-07
Chr21	2913793	-6.42175	1.23749	2.19465e-07
Chr21	2909439	-6.37229	1.22805	2.19879e-07
Chr21	2911793	-6.38087	1.22979	2.20304e-07
Chr21	2912551	-6.39317	1.23223	2.20686e-07
Chr21	2759583	-3.21178	0.619334	2.23553e-07
Chr21	2912751	-6.36686	1.22904	2.30202e-07
Chr21	2906500	-6.29874	1.21688	2.35462e-07
Chr21	3023429	-3.73726	0.722087	2.36076e-07
Chr21	2733968	-4.40603	0.851317	2.36188e-07
Chr21	2896728	-5.85122	1.13174	2.43135e-07
Chr21	499569	-4.339	0.839529	2.4539e-07
Chr21	2897701	-5.92308	1.14622	2.46531e-07
Chr21	499527	-4.34626	0.841141	2.47043e-07
Chr21	722324	-4.4302	0.85766	2.49227e-07
Chr21	2897909	-5.94301	1.15058	2.49501e-07
Chr21	497303	-4.37741	0.847675	2.51142e-07
Chr21	2873045	-5.41946	1.04962	2.52155e-07
Chr21	498593	-4.35917	0.844299	2.5242e-07
Chr21	496551	-4.40073	0.852609	2.54535e-07
Chr21	497176	-4.38173	0.84939	2.58355e-07
Chr21	496270	-4.41364	0.856107	2.62791e-07
Chr21	606695	-5.38626	1.04477	2.6282e-07
Chr21	536683	-4.39609	0.852732	2.63037e-07
Chr21	495672	-4.30596	0.835256	2.63102e-07
Chr21	3023706	-3.85298	0.748112	2.70161e-07
Chr21	789009	-3.32636	0.646506	2.77605e-07
Chr21	2839214	-3.47102	0.675009	2.81971e-07
Chr21	605914	-5.38557	1.04911	2.9528e-07
Chr21	2762949	-3.20285	0.623947	2.957e-07
Chr21	496608	-4.57404	0.891811	3.02454e-07
Chr21	786228	-3.28982	0.642534	3.16944e-07
Chr21	785832	-3.28765	0.642481	3.21904e-07
Chr21	785818	-3.28417	0.642428	3.30515e-07
Chr21	2891864	-4.87525	0.953891	3.32619e-07
Chr21	2891077	-4.82565	0.944379	3.34462e-07
Chr21	3038502	-3.46086	0.67743	3.36333e-07
Chr21	783819	-3.27558	0.641612	3.4271e-07
Chr21	605520	-5.38491	1.05502	3.44748e-07
Chr21	495413	-4.63101	0.90736	3.45248e-07
Chr21	52802	-3.29427	0.645486	3.45761e-07
Chr21	495288	-4.63702	0.909314	3.53263e-07
Chr21	492913	-4.71845	0.927268	3.74102e-07
Chr21	2730944	-4.99631	0.982309	3.78557e-07
Chr21	491804	-4.75657	0.935936	3.86851e-07
Chr21	492528	-4.73009	0.930785	3.87502e-07
Chr21	2886877	-4.55374	0.896759	3.95366e-07
Chr21	2884056	-4.54129	0.894511	3.97752e-07
Chr21	2882094	-4.52002	0.89042	3.98934e-07
Chr21	4223126	-2.30439	0.454062	4.01514e-07
Chr21	2879699	-4.49017	0.884837	4.02517e-07
Chr21	2881083	-4.5049	0.88801	4.05774e-07
Chr21	2764127	-3.20871	0.632916	4.12848e-07
Chr21	786035	-3.26588	0.644593	4.19702e-07
Chr21	787094	-3.26658	0.644821	4.21232e-07
Chr21	2764686	-3.20763	0.633536	4.27475e-07
Chr21	785459	-3.26259	0.644464	4.28776e-07
Chr21	785743	-3.26212	0.64442	4.29616e-07
Chr21	602006	-5.37948	1.06288	4.31594e-07
Chr21	785030	-3.26022	0.644214	4.32618e-07
Chr21	782605	-3.25664	0.643754	4.37002e-07
Chr21	764012	-3.18879	0.63102	4.49582e-07
Chr21	764005	-3.18877	0.631018	4.49633e-07
Chr21	763784	-3.18873	0.631018	4.49762e-07
Chr21	765479	-3.18873	0.631018	4.49762e-07
Chr21	763464	-3.18872	0.631038	4.50203e-07
Chr21	767001	-3.18872	0.631038	4.50203e-07
Chr21	763400	-3.18872	0.631039	4.50218e-07
Chr21	761882	-3.18903	0.631116	4.50493e-07
Chr21	762142	-3.18903	0.631116	4.50493e-07
Chr21	776338	-3.19509	0.632389	4.51901e-07
Chr21	776928	-3.19507	0.632391	4.51998e-07
Chr21	3053621	-2.35955	0.467041	4.5257e-07
Chr21	488057	-4.92293	0.974434	4.52643e-07
Chr21	776270	-3.19428	0.632301	4.53243e-07
Chr21	763920	-3.18777	0.631018	4.53343e-07
Chr21	778134	-3.19879	0.633363	4.56437e-07
Chr21	767018	-3.18664	0.630983	4.5696e-07
Chr21	767300	-3.18662	0.630984	4.5701e-07
Chr21	768255	-3.18661	0.630985	4.57091e-07
Chr21	768845	-3.18661	0.630985	4.57091e-07
Chr21	778035	-3.19839	0.633332	4.57374e-07
Chr21	761664	-3.18936	0.63161	4.58611e-07
Chr21	777404	-3.19557	0.632874	4.59265e-07
Chr21	770864	-3.18581	0.631004	4.60453e-07
Chr21	766504	-3.18513	0.631039	4.63737e-07
Chr21	771500	-3.18435	0.630968	4.65368e-07
Chr21	772038	-3.18464	0.631043	4.65712e-07
Chr21	2765507	-3.20726	0.635534	4.65883e-07
Chr21	774043	-3.18987	0.632105	4.66199e-07
Chr21	760734	-3.18718	0.631576	4.66278e-07
Chr21	760964	-3.18718	0.631576	4.66278e-07
Chr21	759346	-3.18714	0.631576	4.66411e-07
Chr21	759589	-3.18714	0.631576	4.66411e-07
Chr21	758841	-3.18713	0.631596	4.6687e-07
Chr21	758938	-3.18712	0.631596	4.669e-07
Chr21	2874682	-3.81837	0.756755	4.67931e-07
Chr21	773897	-3.18852	0.632033	4.70008e-07
Chr21	773561	-3.18404	0.631181	4.70694e-07
Chr21	771465	-3.18226	0.630913	4.72349e-07
Chr21	753363	-3.18217	0.630934	4.73141e-07
Chr21	753415	-3.18217	0.630934	4.73141e-07
Chr21	754704	-3.18248	0.631011	4.73447e-07
Chr21	755421	-3.18504	0.631541	4.73879e-07
Chr21	756635	-3.18504	0.631541	4.73879e-07
Chr21	757867	-3.18504	0.631541	4.73879e-07
Chr21	736063	-3.18459	0.631542	4.75648e-07
Chr21	4216706	-2.29848	0.455984	4.803e-07
Chr21	734895	-3.18003	0.630877	4.80428e-07
Chr21	751662	-3.18003	0.630877	4.80428e-07
Chr21	752500	-3.18003	0.630877	4.80428e-07
Chr21	740592	-3.19502	0.633878	4.80981e-07
Chr21	3054588	-2.29469	0.45528	4.81629e-07
Chr21	751128	-3.1828	0.631505	4.81992e-07
Chr21	749209	-3.18311	0.631583	4.82306e-07
Chr21	749220	-3.18311	0.631583	4.82306e-07
Chr21	750529	-3.18307	0.631579	4.82377e-07
Chr21	737905	-3.18554	0.632134	4.83703e-07
Chr21	734352	-3.18824	0.632677	4.83816e-07
Chr21	748420	-3.18589	0.632212	4.83881e-07
Chr21	4216663	-2.29801	0.456032	4.84218e-07
Chr21	747750	-3.18592	0.63224	4.84315e-07
Chr21	748306	-3.18586	0.632232	4.84389e-07
Chr21	748391	-3.18586	0.632232	4.84389e-07
Chr21	620253	-3.19495	0.63405	4.84681e-07
Chr21	3056345	-2.29632	0.455739	4.8537e-07
Chr21	3055716	-2.29608	0.455696	4.85529e-07
Chr21	620263	-3.18871	0.632867	4.85782e-07
Chr21	3057490	-2.29629	0.455752	4.85894e-07
Chr21	744506	-3.19133	0.633396	4.85966e-07
Chr21	746675	-3.19084	0.633308	4.8613e-07
Chr21	754999	-3.18183	0.631524	4.86219e-07
Chr21	746792	-3.19078	0.633313	4.86497e-07
Chr21	3058811	-2.29633	0.455803	4.87109e-07
Chr21	740938	-3.1941	0.634029	4.87614e-07
Chr21	619615	-3.20391	0.636018	4.88479e-07
Chr21	2424140	4.97127	0.986978	4.89967e-07
Chr21	3060005	-2.29789	0.456234	4.90511e-07
Chr21	737829	-3.18344	0.632078	4.90967e-07
Chr21	749028	-3.18344	0.632078	4.90967e-07
Chr21	3061993	-2.29773	0.456296	4.93163e-07
Chr21	747099	-3.18874	0.633252	4.93443e-07
Chr21	743761	-3.19164	0.633894	4.94774e-07
Chr21	790564	2.68411	0.533142	4.95973e-07
Chr21	730685	-3.22411	0.640414	4.96233e-07
Chr21	732066	-3.21285	0.638335	4.99445e-07
Chr21	791942	2.67874	0.532388	5.03676e-07
Chr21	730429	-3.22792	0.64166	5.06213e-07
Chr21	792050	2.67337	0.531566	5.09752e-07
Chr21	2432274	5.00461	0.995287	5.12204e-07
Chr21	2494636	4.43964	0.883919	5.2738e-07
Chr21	3060921	-2.30691	0.459361	5.29235e-07
Chr21	728597	-3.31366	0.65984	5.29471e-07
Chr21	62654	-3.18051	0.633333	5.29647e-07
Chr21	617276	-3.42203	0.681547	5.32041e-07
Chr21	62676	-3.17836	0.633143	5.34856e-07
Chr21	2494564	4.4332	0.883119	5.3495e-07
Chr21	3078634	-2.28546	0.455374	5.37899e-07
Chr21	615466	-3.45415	0.688247	5.38187e-07
Chr21	3077751	2.28521	0.455375	5.39462e-07
Chr21	3079632	-2.28508	0.455375	5.40234e-07
Chr21	63018	-3.16898	0.631725	5.44856e-07
Chr21	67383	-3.18279	0.634794	5.51923e-07
Chr21	3079505	-2.30727	0.460265	5.54711e-07
Chr21	794309	2.64172	0.527047	5.56473e-07
Chr21	3083116	-2.29828	0.458776	5.64382e-07
Chr21	2768178	-3.19103	0.637514	5.76628e-07
Chr21	3049642	-3.31179	0.661677	5.77461e-07
Chr21	611949	-3.74321	0.748628	5.92697e-07
Chr21	770059	-3.15483	0.63098	5.9336e-07
Chr21	3077685	2.28064	0.456189	5.95082e-07
Chr21	608420	-3.76538	0.753214	5.95828e-07
Chr21	770064	-3.15431	0.63098	5.9587e-07
Chr21	771038	-3.1669	0.633506	5.96063e-07
Chr21	603206	-4.10613	0.821523	5.9856e-07
Chr21	605841	-4.07006	0.814333	5.99075e-07
Chr21	603554	-4.09254	0.818923	6.00798e-07
Chr21	767199	-3.25876	0.652109	6.01447e-07
Chr21	609361	-3.75389	0.751218	6.02021e-07
Chr21	767225	-3.25734	0.652207	6.10592e-07
Chr21	619464	-3.35207	0.671317	6.1394e-07
Chr21	619443	-3.35602	0.672183	6.15711e-07
Chr21	3083167	-2.31177	0.463132	6.19262e-07
Chr21	2768215	-3.18327	0.637941	6.24689e-07
Chr21	2768225	-3.18321	0.638077	6.28423e-07
Chr21	755764	-3.24873	0.651771	6.42462e-07
Chr21	795462	2.58473	0.51876	6.4892e-07
Chr21	752641	-3.24422	0.651189	6.50676e-07
Chr21	755015	-3.2459	0.651737	6.56078e-07
Chr21	4212256	-2.277	0.457303	6.60075e-07
Chr21	2872653	-3.25254	0.653239	6.60403e-07
Chr21	3077653	2.27416	0.456812	6.63078e-07
Chr21	3080315	-2.27416	0.456812	6.63078e-07
Chr21	2871288	-3.21966	0.64679	6.64484e-07
Chr21	747867	-3.24871	0.65292	6.72167e-07
Chr21	3065114	-2.26701	0.455662	6.73791e-07
Chr21	3065606	-2.26555	0.455374	6.74012e-07
Chr21	2867472	-3.18583	0.640422	6.75925e-07
Chr21	3068603	-2.26497	0.455363	6.77985e-07
Chr21	612904	-3.72837	0.749833	6.83997e-07
Chr21	2867166	-3.18032	0.639712	6.86756e-07
Chr21	2839467	-4.6896	0.943617	6.92662e-07
Chr21	795708	2.55722	0.51482	7.01963e-07
Chr21	2629641	-2.3794	0.47952	7.20856e-07
Chr21	2466146	3.9481	0.796435	7.38881e-07
Chr21	2467689	3.94714	0.796312	7.40546e-07
Chr21	2858594	-3.05318	0.616021	7.42348e-07
Chr21	3077598	2.26572	0.457235	7.46312e-07
Chr21	486268	-5.50207	1.11106	7.58523e-07
Chr21	2678052	-2.87375	0.580497	7.64712e-07
Chr21	3497133	5.796	1.17116	7.70791e-07
Chr21	2605494	-2.38399	0.481769	7.72889e-07
Chr21	2768161	-3.15347	0.637346	7.7529e-07
Chr21	724078	5.44459	1.10065	7.7974e-07
Chr21	2630336	2.37257	0.479642	7.80365e-07
Chr21	2632469	-2.37606	0.480376	7.81478e-07
Chr21	2626343	-2.36881	0.478925	7.82089e-07
Chr21	2609938	-2.38013	0.481304	7.85849e-07
Chr21	2615767	-2.37635	0.480652	7.90496e-07
Chr21	2615583	-2.37609	0.480772	7.97659e-07
Chr21	2592784	-2.38572	0.48299	8.08943e-07
Chr21	2597109	-2.38813	0.483533	8.11309e-07
Chr21	2592694	-2.38567	0.483039	8.11528e-07
Chr21	2621471	-2.36626	0.479177	8.14405e-07
Chr21	2767958	-3.14498	0.637002	8.18603e-07
Chr21	3080352	-2.25585	0.457468	8.44017e-07
Chr21	2487284	4.23148	0.859726	8.84805e-07
Chr21	2638434	-2.37291	0.482249	8.91122e-07
Chr21	2592585	-2.38777	0.485479	9.00742e-07
Chr21	722888	-3.92737	0.798568	9.02448e-07
Chr21	2478923	3.93909	0.801003	9.03877e-07
Chr21	5852623	2.42948	0.494277	9.15365e-07
Chr21	2479457	3.96174	0.806105	9.17884e-07
Chr21	722809	-3.94909	0.80358	9.19307e-07
Chr21	2477965	3.93066	0.799987	9.23823e-07
Chr21	2185716	-4.79239	0.975519	9.27324e-07
Chr21	722780	-3.97122	0.808669	9.36075e-07
[truncated: 418 more rows]

## Sheet: CEm
CEm
Chr	Position	Effect size	beta	p-value
Chr28	10086152	-5.17355	1.0353	6.16913e-07

## Sheet: SBd
SBd
Chr	Position	Effect size	beta	p-value
Chr19	10507753	-11.9256	1.98515	2.32776e-09
Chr19	10511034	-11.9335	1.98707	2.35323e-09
Chr19	10520528	-11.6814	1.96632	3.47206e-09
Chr19	10538152	-12.2756	2.06812	3.57954e-09
Chr19	10536896	-12.2653	2.06806	3.68383e-09
Chr19	10527683	-12.1555	2.05099	3.77654e-09
Chr19	10528455	-12.1592	2.05203	3.80324e-09
Chr19	10528851	-12.1603	2.0525	3.8219e-09
Chr19	10529068	-12.16	2.05293	3.8539e-09
Chr19	10530146	-12.1633	2.0549	3.94866e-09
Chr19	10531207	-12.167	2.05985	4.25087e-09
Chr19	10532224	-12.223	2.07194	4.44256e-09
Chr19	10533237	-12.1645	2.06216	4.45256e-09
Chr19	10552839	-12.6815	2.16423	5.61832e-09
Chr19	10537142	-12.6825	2.16814	5.96354e-09
Chr19	10557013	-12.6732	2.16775	6.07789e-09
Chr19	10563395	-12.593	2.17081	7.92135e-09
Chr19	8833871	-10.3714	1.78838	8.00125e-09
Chr19	10565391	-12.5559	2.1658	8.09604e-09
Chr19	10532102	-12.2663	2.13297	1.06141e-08
Chr19	8833056	-10.2017	1.77688	1.12096e-08
Chr19	8833515	-10.1901	1.7765	1.1558e-08
Chr19	8834153	-10.1708	1.77579	1.21469e-08
Chr19	9606747	-12.2015	2.15202	1.69199e-08
Chr19	9649968	-12.1997	2.15375	1.7451e-08
Chr19	9661386	-12.3986	2.19293	1.85314e-08
Chr19	9626502	-12.1609	2.15325	1.9196e-08
Chr19	9604456	-12.1517	2.15265	1.94934e-08
Chr19	10319584	-14.4859	2.56629	1.95285e-08
Chr19	9095605	-11.6575	2.06522	1.95334e-08
Chr19	9627524	-12.152	2.15347	1.97209e-08
Chr19	11693276	-12.8461	2.27668	1.97791e-08
Chr19	9550096	-12.1523	2.15547	2.03026e-08
Chr19	9562001	-12.1654	2.1602	2.10387e-08
Chr19	9560326	-12.157	2.15875	2.10493e-08
Chr19	9567236	-12.1756	2.1625	2.11929e-08
Chr19	9608010	-11.6825	2.0775	2.205e-08
Chr19	9610984	-11.6744	2.07675	2.22859e-08
Chr19	9613316	-11.6686	2.07641	2.25269e-08
Chr19	9599646	-12.0569	2.14596	2.26783e-08
Chr19	9616169	-11.6623	2.07613	2.28201e-08
Chr19	9598572	-12.0596	2.14699	2.28628e-08
Chr19	9605801	-12.0678	2.14905	2.30634e-08
Chr19	9641858	-12.1058	2.15608	2.31557e-08
Chr19	9592703	-12.1083	2.16378	2.57579e-08
Chr19	9560005	-12.0784	2.16232	2.72671e-08
Chr19	9575348	-12.088	2.16451	2.74576e-08
Chr19	10197777	-12.0212	2.17059	3.5638e-08
Chr19	8803431	-10.7429	1.94588	3.92793e-08
Chr19	10348346	-13.2561	2.40664	4.2161e-08
Chr19	9666182	-12.0672	2.19304	4.35092e-08
Chr19	10207670	-12.0309	2.18796	4.44391e-08
Chr19	10206521	-12.0272	2.18739	4.45088e-08
Chr19	9666245	-12.0581	2.19357	4.48541e-08
Chr19	10208715	-12.0314	2.18904	4.50627e-08
Chr19	10208858	-12.0343	2.18972	4.51545e-08
Chr19	10676011	-13.0165	2.36946	4.57511e-08
Chr19	10618453	-11.8978	2.17493	5.19951e-08
Chr19	10618568	-11.8982	2.17524	5.21703e-08
Chr19	10182063	-11.8798	2.17741	5.63318e-08
Chr19	9979113	-14.7539	2.70661	5.7866e-08
Chr19	9985988	-14.6511	2.68825	5.81982e-08
Chr19	9978391	-14.7621	2.709	5.84387e-08
Chr19	9990800	-14.5956	2.67873	5.86226e-08
Chr19	9993820	-14.5694	2.67405	5.87178e-08
Chr19	10004357	-14.4497	2.65261	5.90695e-08
Chr19	10010137	-14.2693	2.6211	6.01651e-08
Chr19	10015616	-14.1812	2.60542	6.05261e-08
Chr19	10124462	-11.8754	2.18249	6.11084e-08
Chr19	10017258	-14.147	2.6006	6.15448e-08
Chr19	10018759	-14.0879	2.59009	6.18042e-08
Chr19	10025044	-13.9824	2.5712	6.21713e-08
Chr19	10026758	-13.9303	2.56313	6.32701e-08
Chr19	10104604	-11.8606	2.18283	6.37347e-08
Chr19	10098799	-11.8427	2.18058	6.46402e-08
Chr19	10093033	-11.8261	2.1793	6.62403e-08
Chr19	10092522	-11.8134	2.17809	6.72739e-08
Chr19	10664976	-12.0929	2.2301	6.76982e-08
Chr19	9688134	-15.6362	2.8841	6.80971e-08
Chr19	10081728	-11.7898	2.17585	6.92463e-08
Chr19	10643492	-11.4764	2.11864	6.98712e-08
Chr19	9400820	-12.7846	2.3605	7.01681e-08
Chr19	10155156	-11.7832	2.17788	7.23824e-08
Chr19	10068323	-11.8827	2.19662	7.27299e-08
Chr19	10065474	-11.8946	2.20035	7.42459e-08
Chr19	10067676	-11.8793	2.19757	7.42908e-08
Chr19	10038003	-12.3619	2.28758	7.50028e-08
Chr19	10059606	-11.9135	2.20541	7.58188e-08
Chr19	10055991	-11.9264	2.20813	7.61487e-08
Chr19	10054985	-11.9282	2.20881	7.652e-08
Chr19	10668925	-11.692	2.16544	7.68945e-08
Chr19	10051751	-11.95	2.21402	7.77224e-08
Chr19	10045873	-12.0445	2.23262	7.88382e-08
Chr19	10047448	-12.0209	2.22828	7.88719e-08
Chr19	10047239	-12.0314	2.23029	7.89452e-08
Chr19	10205524	-11.6579	2.16191	7.98753e-08
Chr19	10044221	-12.0009	2.22754	8.20593e-08
Chr19	9647838	-10.6674	1.98492	8.82174e-08
Chr19	9648055	-10.664	1.98429	8.82326e-08
Chr19	9646922	-10.6654	1.9851	8.89358e-08
Chr19	9646872	-10.6634	1.98513	8.94731e-08
Chr19	9627357	-10.6684	1.98719	9.09742e-08
Chr19	10644861	-11.3054	2.10616	9.138e-08
Chr19	9628787	-10.6623	1.9873	9.26602e-08
Chr19	9943357	-16.1542	3.01456	9.59851e-08
Chr19	9945909	-16.2086	3.02507	9.63215e-08
Chr19	9600700	-10.9443	2.0431	9.70274e-08
Chr19	9600654	-10.9442	2.04318	9.71721e-08
Chr19	9601100	-10.9392	2.04324	9.85616e-08
Chr19	9601241	-10.9379	2.04329	9.89763e-08
Chr19	9544890	-11.0488	2.06428	9.93471e-08
Chr19	9601775	-10.9333	2.04337	1.00286e-07
Chr19	9601950	-10.932	2.04338	1.00675e-07
Chr19	9601958	-10.9304	2.0434	1.01114e-07
Chr19	9601980	-10.9289	2.04342	1.01565e-07
Chr19	9601991	-10.9273	2.04344	1.02014e-07
Chr19	9602128	-10.9254	2.04346	1.02552e-07
Chr19	9602672	-10.9228	2.04348	1.03304e-07
Chr19	9638286	-10.6199	1.98735	1.04112e-07
Chr19	9602758	-10.9173	2.04349	1.04815e-07
Chr19	9602807	-10.9143	2.04349	1.05677e-07
Chr19	9639275	-10.6127	1.98725	1.06007e-07
Chr19	9639939	-10.6067	1.98716	1.07631e-07
Chr19	9593358	-10.9903	2.0605	1.09878e-07
Chr19	9593373	-10.9901	2.0605	1.0993e-07
Chr19	10356318	-14.7676	2.77125	1.1287e-07
Chr19	9925333	-16.0003	3.0067	1.17413e-07
Chr19	10653087	-11.1317	2.09212	1.17898e-07
Chr19	9919984	-16.0333	3.01361	1.18212e-07
Chr19	9917691	-16.0451	3.01816	1.20854e-07
Chr19	10655225	-11.1293	2.09491	1.23269e-07
Chr19	9428803	-14.5172	2.73871	1.31358e-07
Chr19	9913599	-16.5045	3.12718	1.48597e-07
Chr19	9910191	-16.5211	3.13157	1.50302e-07
Chr19	10630351	-11.5731	2.20764	1.79616e-07
Chr19	9126345	-11.2448	2.15231	1.9745e-07
Chr19	9126021	-11.2129	2.14658	1.98401e-07
Chr19	9593338	-12.1644	2.33425	2.1182e-07
Chr19	9078387	-10.7169	2.0721	2.60699e-07
Chr19	9111716	-10.9954	2.12866	2.6985e-07
Chr19	9400061	11.2551	2.18297	2.83807e-07
Chr19	9401473	11.2283	2.18763	3.20522e-07
Chr19	11331331	-15.9961	3.12247	3.37208e-07
Chr19	10629225	-11.2017	2.18987	3.50964e-07
Chr19	8961439	-11.867	2.32594	3.76017e-07
Chr19	10628887	-11.16	2.18836	3.80466e-07
Chr19	9158436	-12.6681	2.48639	3.89977e-07
Chr19	9150129	-12.5399	2.46444	4.03676e-07
Chr19	9397313	10.9511	2.15538	4.19753e-07
Chr19	11822368	-10.9125	2.14833	4.22562e-07
Chr19	11815569	-11.098	2.18732	4.35263e-07
Chr19	9877135	-15.9538	3.14494	4.37451e-07
Chr19	9071893	-10.3736	2.05177	4.77396e-07
Chr19	9062219	-10.3637	2.05288	4.9636e-07
Chr19	9062919	-10.3602	2.0523	4.97016e-07
Chr19	9065016	-10.3336	2.04753	5.00162e-07
Chr19	9065881	-10.3248	2.04591	5.00899e-07
Chr19	9058763	-10.3802	2.05714	5.026e-07
Chr19	9059835	-10.3771	2.05654	5.02637e-07
Chr19	9058119	-10.3823	2.05786	5.04504e-07
Chr19	9054316	-10.3912	2.06122	5.14816e-07
Chr19	9068398	-10.291	2.04372	5.30547e-07
Chr19	9060411	-10.3511	2.05576	5.3124e-07
Chr19	9051310	-10.395	2.06486	5.3375e-07
Chr19	9050976	-10.3933	2.06506	5.37422e-07
Chr19	11636804	-11.251	2.23552	5.37633e-07
Chr19	9068953	-10.2825	2.04366	5.41491e-07
Chr19	10367196	-9.92615	1.97306	5.43131e-07
Chr19	10365937	-9.89114	1.96637	5.45049e-07
Chr19	10366251	-9.87692	1.96454	5.52262e-07
Chr19	10366446	-9.86866	1.96354	5.56918e-07
Chr19	11639924	-11.3562	2.2603	5.62046e-07
Chr19	10366810	-9.85482	1.96169	5.63581e-07
Chr19	10366868	-9.83989	1.96006	5.73599e-07
Chr19	10367187	-9.82772	1.95846	5.79859e-07
Chr19	10367325	-9.81555	1.95717	5.88612e-07
Chr19	10367523	-9.80346	1.95519	5.91883e-07
Chr19	10367765	-9.7963	1.95457	5.98268e-07
Chr19	10367918	-9.79037	1.95382	6.01603e-07
Chr19	11640777	-11.3258	2.26194	6.13361e-07
Chr19	8929990	-11.4776	2.29244	6.14553e-07
Chr19	10368209	-9.76886	1.9515	6.17407e-07
Chr19	10368413	-9.76495	1.95079	6.1803e-07
Chr19	10368453	-9.75531	1.94891	6.18374e-07
Chr19	10368449	-9.76142	1.95028	6.19573e-07
Chr19	8930450	-11.463	2.29037	6.20444e-07
Chr19	10368522	-9.74584	1.94808	6.271e-07
Chr19	10368640	-9.73977	1.94737	6.31236e-07
Chr19	10368856	-9.72685	1.94566	6.38455e-07
Chr19	10368934	-9.72008	1.94472	6.41983e-07
Chr19	10368988	-9.65381	1.93213	6.4767e-07
Chr19	10369084	-9.7089	1.94362	6.51584e-07
Chr19	10369090	-9.70131	1.94216	6.52111e-07
Chr19	10190793	-8.48218	1.69844	6.55547e-07
Chr19	10369221	-9.68987	1.94078	6.59979e-07
Chr19	10369296	-9.6842	1.94009	6.63895e-07
Chr19	8816327	-10.7638	2.15709	6.69499e-07
Chr19	11644029	-11.2852	2.26269	6.77843e-07
Chr19	9934512	-13.6139	2.73025	6.82054e-07
Chr19	10369591	-9.64764	1.93538	6.8708e-07
Chr19	11656956	-11.395	2.28731	6.97795e-07
Chr19	11652182	-11.3384	2.27675	7.04017e-07
Chr19	11630286	-11.1279	2.23477	7.06418e-07
Chr19	11651199	-11.3261	2.27577	7.15875e-07
Chr19	11656472	-11.4162	2.29427	7.18993e-07
Chr19	10370163	-9.57073	1.92585	7.42508e-07
Chr19	10370434	-9.55739	1.92387	7.49449e-07
Chr19	10370301	-9.56092	1.9247	7.50632e-07
Chr19	10370455	-9.55297	1.92316	7.51171e-07
Chr19	10370790	-9.53657	1.92128	7.65311e-07
Chr19	10370930	-9.5296	1.92076	7.74244e-07
Chr19	10370962	-9.52296	1.91988	7.78905e-07
Chr19	10371298	-9.51515	1.91858	7.81723e-07
Chr19	10371305	-9.5095	1.91768	7.84145e-07
Chr19	10371408	-9.50296	1.91691	7.89864e-07
Chr19	10041580	-10.9747	2.21389	7.9081e-07
Chr19	10038628	-11.0867	2.23687	7.94246e-07
Chr19	10039838	-11.0395	2.22747	7.95375e-07
Chr19	10371440	-9.49463	1.91585	7.96295e-07
Chr19	10040259	-11.019	2.22417	8.02826e-07
Chr19	10042282	-10.9509	2.21056	8.04058e-07
Chr19	10371771	-9.45927	1.91116	8.22255e-07
Chr19	10371785	-9.45296	1.91061	8.30137e-07
Chr19	10653017	-8.72275	1.76376	8.38834e-07
Chr19	10371874	-9.44325	1.90948	8.39263e-07
Chr19	10653055	-8.72537	1.76442	8.40432e-07
Chr19	10372047	-9.4393	1.9089	8.41667e-07
Chr19	10372104	-9.41598	1.9056	8.574e-07
Chr19	8834305	-8.27509	1.675	8.61107e-07
Chr19	10372122	-9.4104	1.90513	8.64855e-07
Chr19	10372297	-9.39375	1.90243	8.72479e-07
Chr19	10372179	-9.40329	1.90456	8.74761e-07
Chr19	8834327	-8.26803	1.67464	8.74991e-07
Chr19	10372213	-9.39595	1.90345	8.79049e-07
Chr19	10372325	-9.38488	1.90156	8.83145e-07
Chr19	10655143	-8.66638	1.75623	8.86363e-07
Chr19	8834404	-8.26511	1.67495	8.8685e-07
Chr19	10655473	-8.73442	1.77049	8.92186e-07
Chr19	10372426	-9.3715	1.89989	8.9531e-07
Chr19	8834836	-8.27092	1.67715	9.00413e-07
Chr19	10372440	-9.36475	1.89925	9.03872e-07
Chr19	8834895	-8.2717	1.67759	9.04093e-07
Chr19	11627449	-10.8543	2.20139	9.0434e-07
Chr19	11624091	-10.8387	2.1988	9.10189e-07
Chr19	10372597	-9.3485	1.89651	9.10465e-07
Chr19	11625931	-10.8477	2.20067	9.10785e-07
Chr19	11535410	-11.6279	2.35898	9.10959e-07
Chr19	10372583	-9.35576	1.8981	9.11885e-07
Chr19	10656149	-8.72949	1.77124	9.14394e-07
Chr19	10372605	-9.34329	1.89587	9.15506e-07
Chr19	11622624	-10.8239	2.19721	9.24772e-07
Chr19	11621738	-10.8166	2.19611	9.2895e-07
Chr19	11620842	-10.8124	2.19536	9.29883e-07
Chr19	11621424	-10.8152	2.19597	9.30409e-07
Chr19	10373123	-9.31447	1.89204	9.40092e-07
Chr19	10373182	-9.30793	1.89116	9.45601e-07
Chr19	10373016	-9.31781	1.89337	9.48093e-07
Chr19	10373244	-9.29926	1.8901	9.54347e-07
Chr19	10372093	-10.4372	2.12141	9.54547e-07
Chr19	10373258	-9.2916	1.88924	9.62999e-07
Chr19	10659891	-8.72389	1.77505	9.79892e-07
Chr19	10659584	-8.71682	1.77436	9.90167e-07

## Sheet: SBm
SBm
Chr	Position	Effect size	beta	p-value
Chr1	141791717	7.495	1.43792	2.21428e-07
Chr1	141790986	-7.49243	1.43834	2.2533e-07
Chr1	141787529	7.36667	1.45095	4.47732e-07
Chr1	141788636	7.20431	1.43894	6.41771e-07
Chr1	141788630	7.20295	1.4391	6.46773e-07
Chr4	76488074	-15.411	3.08787	6.95617e-07
Chr8	111733922	-15.9512	2.92176	5.86689e-08
Chr8	111222683	14.1876	2.73353	2.48827e-07
Chr8	111617788	15.284	2.94715	2.54337e-07
Chr8	111611367	16.051	3.0985	2.62155e-07
Chr8	111611665	15.8377	3.07775	3.13696e-07
Chr8	111613077	15.602	3.05242	3.75213e-07
Chr8	111613757	15.4395	3.03529	4.26231e-07
Chr8	112208768	15.7203	3.09142	4.29651e-07
Chr8	111613167	15.3944	3.03492	4.58696e-07
Chr8	112209869	16.143	3.18563	4.70602e-07
Chr8	111614325	15.0953	3.00245	5.76828e-07
Chr8	112216558	14.836	2.98684	7.84122e-07
Chr8	111235013	11.4854	2.31663	8.21792e-07
Chr8	112216845	14.7584	2.97739	8.2586e-07
Chr8	112216974	14.7386	2.97467	8.34757e-07
Chr8	111718660	15.8022	3.19252	8.55706e-07
Chr8	112217039	14.6999	2.97039	8.59835e-07
Chr8	111896755	13.8236	2.80749	9.74697e-07
Chr8	111719037	15.6195	3.17532	9.98424e-07
Chr8	111718700	15.7279	3.19753	9.99689e-07
Chr13	1594217	16.0196	3.22057	7.56806e-07
Chr14	10185855	20.5399	3.95575	2.4595e-07
Chr15	67375704	13.0919	2.38062	4.70885e-08
Chr19	9545581	6.95686	1.32093	1.66188e-07
Chr19	9550198	6.80256	1.30074	2.02049e-07
Chr19	9550144	6.79872	1.30072	2.05145e-07
Chr19	9549012	6.79217	1.29968	2.06065e-07
Chr19	9548802	6.79151	1.29961	2.06327e-07
Chr19	9548409	6.79644	1.3007	2.0698e-07
Chr19	9548397	6.79988	1.30139	2.07087e-07
Chr19	9548747	6.79302	1.30008	2.07133e-07
Chr19	9548677	6.79537	1.30058	2.07345e-07
Chr19	9549870	6.75623	1.3039	2.60373e-07
Chr19	9549913	6.75595	1.30397	2.61062e-07
Chr19	9549117	6.74832	1.30376	2.67975e-07
Chr19	9549097	6.74803	1.30374	2.68218e-07
Chr19	9549030	6.74786	1.30373	2.68309e-07
Chr19	9549016	6.74609	1.30339	2.68324e-07
Chr19	9590170	6.78371	1.31726	3.07256e-07
Chr19	9589992	6.78086	1.31683	3.08042e-07
Chr19	9589649	6.77673	1.31604	3.08085e-07
Chr19	9551157	6.57444	1.30192	5.15157e-07
Chr24	40361770	25.4746	3.94935	1.65018e-10

## Sheet: BWd
BWd
Chr	Position	Effect size	beta	p-value
Chr9	81546891	-5.13353	1.02107	5.31034e-07
Chr21	1800604	6.66647	1.19886	2.96572e-08
Chr21	1660466	7.41352	1.42245	2.0194e-07
Chr21	1661823	7.59115	1.4584	2.09259e-07
Chr21	1662689	8.00167	1.54319	2.32741e-07
Chr21	1802929	8.10692	1.56472	2.37833e-07
Chr21	1805630	8.34491	1.61895	2.73735e-07
Chr21	1800221	8.06498	1.56613	2.80861e-07
Chr21	1799837	8.05168	1.56576	2.91878e-07
Chr21	1655241	5.10382	0.993459	2.99535e-07
Chr21	1800305	8.42603	1.64184	3.08117e-07
Chr21	1799306	8.02813	1.56485	3.11016e-07
Chr21	1790292	-7.95836	1.55602	3.37743e-07
Chr21	1798401	7.99117	1.56315	3.41918e-07
Chr21	1799358	7.99987	1.56501	3.42863e-07
Chr21	1658271	4.92265	0.96309	3.43585e-07
Chr21	1658789	4.91292	0.961274	3.44425e-07
Chr21	1798050	7.98772	1.56297	3.4488e-07
Chr21	1657394	4.94114	0.966936	3.45756e-07
Chr21	1658178	4.9313	0.965105	3.46659e-07
Chr21	1660656	4.97577	0.973971	3.48216e-07
Chr21	1660612	4.96969	0.972796	3.48366e-07
Chr21	1656785	4.94986	0.968967	3.48869e-07
Chr21	1660109	4.94986	0.968967	3.48869e-07
Chr21	1656744	4.95498	0.970034	3.49486e-07
Chr21	1656683	4.96844	0.972762	3.50396e-07
Chr21	1656670	4.97371	0.973935	3.51741e-07
Chr21	1656664	4.98726	0.976685	3.52672e-07
Chr21	1656620	4.99258	0.977867	3.54035e-07
Chr21	1661034	5.00623	0.980638	3.54985e-07
Chr21	1655861	5.01123	0.981725	3.56022e-07
Chr21	1656258	5.00547	0.98063	3.56343e-07
Chr21	1655444	5.0254	0.984624	3.57203e-07
Chr21	1661142	5.02525	0.984622	3.57468e-07
Chr21	1662452	5.72225	1.12124	3.57891e-07
Chr21	1661468	5.03061	0.985725	3.57991e-07
Chr21	1661782	5.04992	0.989752	3.60344e-07
Chr21	1661768	5.03951	0.987734	3.60563e-07
Chr21	1661802	5.05525	0.990865	3.61013e-07
Chr21	1661814	5.06923	0.993709	3.62027e-07
Chr21	1797298	-7.96679	1.56188	3.63102e-07
Chr21	1797154	-7.9556	1.56129	3.73123e-07
Chr21	1654939	5.23548	1.02848	3.83078e-07
Chr21	1661994	5.07301	0.99719	3.8952e-07
Chr21	1654864	5.27187	1.03639	3.90587e-07
Chr21	1795939	7.9321	1.55996	3.94605e-07
Chr21	1654829	5.31409	1.0452	3.9571e-07
Chr21	1654808	5.35696	1.05416	4.01016e-07
Chr21	1793227	7.9003	1.55486	4.02473e-07
Chr21	1662775	5.37284	1.0576	4.0422e-07
Chr21	1663046	5.59972	1.10596	4.41584e-07
Chr21	1794556	7.8518	1.55328	4.60887e-07
Chr21	1660762	5.10736	1.01107	4.6941e-07
Chr21	1663085	5.76941	1.14228	4.71065e-07
Chr21	1794173	7.84091	1.55253	4.71898e-07
Chr21	1659430	5.00999	0.997151	5.40134e-07
Chr21	1659437	5.01547	0.999119	5.52552e-07
Chr21	1769710	7.63736	1.53866	7.37386e-07
Chr21	1800506	4.88613	0.992933	9.1616e-07
Chr22	46453289	6.52371	1.28273	3.92612e-07
Chr22	46453282	6.52197	1.28271	3.95234e-07
Chr22	46453090	5.39315	1.0631	4.19624e-07
Chr29	19747524	-7.61274	1.54013	8.19446e-07

[truncated: 3 more sheets: BWm, GLd, GLm]
