# Supplementary material for: Genome-wide association studies of fertility and calving traits in Brown Swiss cattle using imputed whole-genome sequences
Source: BMC Genomics. 2017 Nov 25;18:910. doi: 10.1186/s12864-017-4308-z (PMC5702100; doi:10.1186/s12864-017-4308-z)
Supplement: Supplementary file 6 — Minor allele frequency per breed among sequenced individuals for ASCC2 and GAS2L1. (XLSX 44 kb) [file 12864_2017_4308_MOESM6_ESM.xlsx]

## Sheet: Blatt1
Breed	Number of individuals	ASCC2het	ASCC2hom	ASCC2maf	GAS2L1het	GAS2L1hom	GAS2L1maf
HOL	450	0	0	0	0	0	0
SIM	274	0	0	0	1	0	0.00182482
AAN	158	0	0	0	11	2	0.0474684
BSW	123	22	1	0.097561	22	1	0.097561
JER	66	0	0	0	12	0	0.0909091
BCO	64	0	0	0	1	0	0.0078125
RED	43	2	0	0.0232558	11	0	0.127907
GVH	41	0	0	0	0	0	0
HER	41	0	0	0	8	0	0.097561
CHA	39	0	0	0	1	0	0.0128205
LIM	31	0	0	0	0	0	0
BBR	29	0	0	0	1	0	0.0172414
MON	28	0	0	0	0	0	0
DBC	27	0	0	0	1	0	0.0185185
AYF	25	0	0	0	0	0	0
NOR	24	0	0	0	1	0	0.0208333
REN	24	0	0	0	1	0	0.0208333
GUE	20	0	0	0	0	0	0
RES	16	0	0	0	0	0	0
BELB	10	0	0	0	0	0	0
MAR	8	0	0	0	0	0	0
BCR	5	0	0	0	0	0	0
PIE	5	0	0	0	1	0	0.1
ANG	5	0	0	0	0	0	0
HIN	3	0	0	0	0	0	0
VOR	3	0	0	0	0	0	0
ERI	2	0	0	0	0	0	0
GLW	2	0	0	0	0	0	0
UNK	2	0	0	0	0	0	0
SCO	2	0	0	0	0	0	0
ROM	2	0	0	0	0	0	0
STA	2	0	0	0	0	0	0
TGR	2	0	0	0	0	0	0
SAL	1	0	0	0	0	0	0
Total	1577	24	1	0.0082435	72	3	0.0247305
ASCC2 het: Number of individuals heterozygous for the ASCC2 p.P42L variant
ASCC2 hom: Number of individuals homozygous for the ASCC2 p.P42L variant
ASCC2 maf: Minor allele frequency for the ASCC2 p.P42L variant in %
GAS2L1 het: Number of individuals heterozygous for the GAS2L1 p.P655L variant
GAS2L1 het: Number of individuals homozygous for the GAS2L1 p.P655L variant
GAS2L1 het: Minor allele frequency for the GAS2L1 p.P655L variant in %
